# Supplementary material for: Validation of a CD81-based flow cytometry assay to assess dCas9 silencing activity
Source: BMC Res Notes. 2026 Apr 8;19:220. doi: 10.1186/s13104-026-07796-5 (PMC13182030; doi:10.1186/s13104-026-07796-5)
Supplement: Supplementary file 1 — Additional file 1. [file 13104_2026_7796_MOESM1_ESM.xlsx]

## Sheet: CD81 CRISPR (DepMap Public 25Q3
Supplemental Table S1: CRISPR essentiality and expression of CD81 opteined from DepMap (Public release 25Q3+Score Chronos)
Depmap ID	CRISPR (DepMap Public 25Q3+Score, Chronos)	Cell Line Name	Primary Disease	Lineage	Lineage Subtype	Expression Public 25Q3	Mutations_Prioritized
ACH-000001	0.00305492	NIHOVCAR3	Ovarian Epithelial Tumor	Ovary/Fallopian Tube	Ovarian Epithelial Tumor	7.77585	Other
ACH-000004	0.0190479	HEL	Acute Myeloid Leukemia	Myeloid	Acute Myeloid Leukemia	6.3938	Other
ACH-000005	0.107015	HEL9217	Acute Myeloid Leukemia	Myeloid	Acute Myeloid Leukemia	6.80257	Other
ACH-000007	-0.156238	LS513	Colorectal Adenocarcinoma	Bowel	Colorectal Adenocarcinoma	7.39111	Other
ACH-000009	-0.101401	C2BBE1	Colorectal Adenocarcinoma	Bowel	Colorectal Adenocarcinoma	8.84415	Other
ACH-000011	-0.00250946	253J	Bladder Urothelial Carcinoma	Bladder/Urinary Tract	Bladder Urothelial Carcinoma	7.20555	Other
ACH-000012	0.00566293	HCC827	Non-Small Cell Lung Cancer	Lung	Non-Small Cell Lung Cancer	7.37667	Other
ACH-000013	0.0240824	ONCODG1	Ovarian Epithelial Tumor	Ovary/Fallopian Tube	Ovarian Epithelial Tumor	8.15865	Other
ACH-000014	-0.0632603	HS294T	Melanoma	Skin	Melanoma	8.38092	Other
ACH-000015	0.0358274	NCIH1581	Non-Small Cell Lung Cancer	Lung	Non-Small Cell Lung Cancer	7.71355	Other
ACH-000017	0.0393218	SKBR3	Invasive Breast Carcinoma	Breast	Invasive Breast Carcinoma	8.43564	Other
ACH-000018	0.0157879	T24	Bladder Urothelial Carcinoma	Bladder/Urinary Tract	Bladder Urothelial Carcinoma	7.17282	Other
ACH-000019	0.0336505	MCF7	Invasive Breast Carcinoma	Breast	Invasive Breast Carcinoma	7.55159	Other
ACH-000021	0.0743967	NCIH1693	Non-Small Cell Lung Cancer	Lung	Non-Small Cell Lung Cancer	5.25294	Other
ACH-000022	-0.0240888	PATU8988S	Pancreatic Adenocarcinoma	Pancreas	Pancreatic Adenocarcinoma	6.54622	Other
ACH-000023	-0.0578908	PATU8988T	Pancreatic Adenocarcinoma	Pancreas	Pancreatic Adenocarcinoma	6.86346	Other
ACH-000024	-0.0520964	OPM2	Mature B-Cell Neoplasms	Lymphoid	Mature B-Cell Neoplasms	5.87686	Other
ACH-000025	0.00950664	CH157MN	Meningothelial Tumor	CNS/Brain	Meningothelial Tumor	7.0476	Other
ACH-000026	0.14444	253JBV	Bladder Urothelial Carcinoma	Bladder/Urinary Tract	Bladder Urothelial Carcinoma	6.88911	Other
ACH-000028	0.0480965	KPL1	Invasive Breast Carcinoma	Breast	Invasive Breast Carcinoma	7.43943	Other
ACH-000029	0.0855387	HCC827GR5	Non-Small Cell Lung Cancer	Lung	Non-Small Cell Lung Cancer	7.50949	Other
ACH-000030	0.0588407	PC14	Non-Small Cell Lung Cancer	Lung	Non-Small Cell Lung Cancer	7.41844	Other
ACH-000035	0.0639443	NCIH1650	Non-Small Cell Lung Cancer	Lung	Non-Small Cell Lung Cancer	7.08183	Other
ACH-000036	0.038787	U343	Diffuse Glioma	CNS/Brain	Diffuse Glioma	9.03654	Other
ACH-000037	-0.0565276	S117	Sarcoma, NOS	Soft Tissue	Sarcoma, NOS	7.84772	Other
ACH-000039	0.0661844	SKNMC	Ewing Sarcoma	Bone	Ewing Sarcoma	7.85472	Other
ACH-000040	0.109953	U118MG	Diffuse Glioma	CNS/Brain	Diffuse Glioma	7.88008	Other
ACH-000041	0.182941	RDES	Ewing Sarcoma	Bone	Ewing Sarcoma	7.68499	Other
ACH-000042	0.214944	PANC0203	Pancreatic Adenocarcinoma	Pancreas	Pancreatic Adenocarcinoma	5.77229	Other
ACH-000045	-0.133181	MV411	Acute Myeloid Leukemia	Myeloid	Acute Myeloid Leukemia	7.54207	Other
ACH-000047	0.0212266	GCIY	Esophagogastric Adenocarcinoma	Esophagus/Stomach	Esophagogastric Adenocarcinoma		Other
ACH-000048	-0.0303969	TOV112D	Ovarian Epithelial Tumor	Ovary/Fallopian Tube	Ovarian Epithelial Tumor	7.43054	Other
ACH-000052	-0.0153618	A673	Ewing Sarcoma	Bone	Ewing Sarcoma	8.07064	Other
ACH-000053	0.00233362	KARPAS299	Mature T and NK Neoplasms	Lymphoid	Mature T and NK Neoplasms	7.90427	Other
ACH-000054	-0.0741831	HT1080	Fibrosarcoma	Soft Tissue	Fibrosarcoma	8.19263	Other
ACH-000055	-0.115686	D283MED	Embryonal Tumor	CNS/Brain	Embryonal Tumor	6.06738	Other
ACH-000060	0.0602675	PANC1005	Pancreatic Adenocarcinoma	Pancreas	Pancreatic Adenocarcinoma	7.54217	Other
ACH-000067	-0.0231186	HS683	Diffuse Glioma	CNS/Brain	Diffuse Glioma	9.39626	Other
ACH-000070	-0.148926	697	B-Cell Acute Lymphoblastic Leukemia	Lymphoid	B-Cell Acute Lymphoblastic Leukemia	8.42326	Other
ACH-000074	-0.0537691	KU812	Myeloproliferative Neoplasms	Myeloid	Myeloproliferative Neoplasms	7.30771	Other
ACH-000075	0.186675	U87MG	Diffuse Glioma	CNS/Brain	Diffuse Glioma	8.09783	Other
ACH-000076	0.161915	NCO2	Myeloproliferative Neoplasms	Myeloid	Myeloproliferative Neoplasms	7.30162	Other
ACH-000077	-0.0306288	MJ	Non-Hodgkin Lymphoma	Lymphoid	Non-Hodgkin Lymphoma	7.05057	Other
ACH-000078	-0.092425	MHHNB11	Neuroblastoma	Peripheral Nervous System	Neuroblastoma	8.25189	Other
ACH-000082	0.0427857	G292CLONEA141B1	Osteosarcoma	Bone	Osteosarcoma	7.45003	Other
ACH-000085	-0.0106204	T3M4	Pancreatic Adenocarcinoma	Pancreas	Pancreatic Adenocarcinoma	7.23007	Other
ACH-000086	0.00203386	ACCMESO1	Pleural Mesothelioma	Pleura	Pleural Mesothelioma	6.32309	Other
ACH-000087	0.120754	SKES1	Ewing Sarcoma	Bone	Ewing Sarcoma	7.19354	Other
ACH-000090	0.149969	PC3	Prostate Adenocarcinoma	Prostate	Prostate Adenocarcinoma	7.98841	Other
ACH-000092	0.125958	NCIH2452	Pleural Mesothelioma	Pleura	Pleural Mesothelioma	8.67695	Other
ACH-000093	-0.117673	PANC0504	Pancreatic Adenocarcinoma	Pancreas	Pancreatic Adenocarcinoma	7.72104	Other
ACH-000094	-0.113449	HPAFII	Pancreatic Adenocarcinoma	Pancreas	Pancreatic Adenocarcinoma	5.95072	Other
ACH-000095	0.0184034	D341MED	Embryonal Tumor	CNS/Brain	Embryonal Tumor	6.90117	Other
ACH-000096	-0.0628304	G401	Rhabdoid Cancer	Kidney	Rhabdoid Cancer	7.50032	Other
ACH-000097	-0.0615959	ZR751	Invasive Breast Carcinoma	Breast	Invasive Breast Carcinoma	7.14195	Other
ACH-000098	0.0846746	GAMG	Diffuse Glioma	CNS/Brain	Diffuse Glioma	8.30847	Other
ACH-000099	-0.0262563	SIMA	Neuroblastoma	Peripheral Nervous System	Neuroblastoma	7.8494	Other
ACH-000100	-0.110264	RH41	Rhabdomyosarcoma	Soft Tissue	Rhabdomyosarcoma	7.59763	Other
ACH-000101	-0.0760813	KE37	T-Lymphoblastic Leukemia/Lymphoma	Lymphoid	T-Lymphoblastic Leukemia/Lymphoma	7.18012	Other
ACH-000103	-0.0606048	CAOV4	Ovarian Epithelial Tumor	Ovary/Fallopian Tube	Ovarian Epithelial Tumor	8.17074	Other
ACH-000106	-0.150862	JVM2	Mature B-Cell Neoplasms	Lymphoid	Mature B-Cell Neoplasms	7.77098	Other
ACH-000108	0.0751388	KP3	Adenosquamous Carcinoma of the Pancreas	Pancreas	Adenosquamous Carcinoma of the Pancreas	7.29568	Other
ACH-000111	0.199645	HCC1187	Invasive Breast Carcinoma	Breast	Invasive Breast Carcinoma	7.52351	Other
ACH-000113	-0.0902369	OCIAML2	Acute Myeloid Leukemia	Myeloid	Acute Myeloid Leukemia	6.9472	Other
ACH-000114	-0.0511345	SU8686	Pancreatic Adenocarcinoma	Pancreas	Pancreatic Adenocarcinoma	8.1062	Other
ACH-000115	0.0251032	VCAP	Prostate Adenocarcinoma	Prostate	Prostate Adenocarcinoma	8.19703	Other
ACH-000116	0.0772422	OAW28	Ovarian Epithelial Tumor	Ovary/Fallopian Tube	Ovarian Epithelial Tumor	8.6972	Other
ACH-000118	0.02497	HUPT3	Pancreatic Adenocarcinoma	Pancreas	Pancreatic Adenocarcinoma	7.99301	Other
ACH-000120	-0.0529675	CHP212	Neuroblastoma	Peripheral Nervous System	Neuroblastoma	8.46534	Other
ACH-000123	-0.111317	COV434	Ovarian Epithelial Tumor	Ovary/Fallopian Tube	Ovarian Epithelial Tumor	7.72139	Other
ACH-000124	-0.238244	OCILY19	Mature B-Cell Neoplasms	Lymphoid	Mature B-Cell Neoplasms	8.30073	Other
ACH-000127	0.0491314	SLR20	Bladder Urothelial Carcinoma	Bladder/Urinary Tract	Bladder Urothelial Carcinoma	7.13955	Other
ACH-000128	0.0124169	LN319	Diffuse Glioma	CNS/Brain	Diffuse Glioma	7.51613	Other
ACH-000132	0.0218538	JHOS2	Ovarian Epithelial Tumor	Ovary/Fallopian Tube	Ovarian Epithelial Tumor	7.38248	Other
ACH-000133	0.051097	HS729	Non-Cancerous	Fibroblast	Non-Cancerous	8.3026	Other
ACH-000137	0.00197575	8MGBA	Diffuse Glioma	CNS/Brain	Diffuse Glioma	6.55908	Other
ACH-000138	0.0272895	CFPAC1	Pancreatic Adenocarcinoma	Pancreas	Pancreatic Adenocarcinoma	5.98648	Other
ACH-000139	0.120818	PANC0327	Pancreatic Adenocarcinoma	Pancreas	Pancreatic Adenocarcinoma	6.46559	Other
ACH-000141	0.141274	SNU308	Intracholecystic Papillary Neoplasm	Biliary Tract	Intracholecystic Papillary Neoplasm	6.35905	Other
ACH-000142	-0.00130144	CAL29	Bladder Urothelial Carcinoma	Bladder/Urinary Tract	Bladder Urothelial Carcinoma	7.49736	Other
ACH-000143	0.0481947	HCC2429	Non-Small Cell Lung Cancer	Lung	Non-Small Cell Lung Cancer	7.48365	Other
ACH-000144	-0.0367556	RERFGC1B	Esophagogastric Adenocarcinoma	Esophagus/Stomach	Esophagogastric Adenocarcinoma	8.6815	Other
ACH-000145	0.0469677	SKLMS1	Leiomyosarcoma	Soft Tissue	Leiomyosarcoma	8.06908	Other
ACH-000146	0.0129802	THP1	Acute Myeloid Leukemia	Myeloid	Acute Myeloid Leukemia	8.45909	Other
ACH-000147	0.00915486	T47D	Invasive Breast Carcinoma	Breast	Invasive Breast Carcinoma	6.76435	Other
ACH-000148	-0.107984	HS578T	Invasive Breast Carcinoma	Breast	Invasive Breast Carcinoma	9.09746	Other
ACH-000149	0.113165	SKNSH	Neuroblastoma	Peripheral Nervous System	Neuroblastoma	8.43465	Other
ACH-000151	0.0191866	JM1	B-Cell Acute Lymphoblastic Leukemia	Lymphoid	B-Cell Acute Lymphoblastic Leukemia	8.66277	Other
ACH-000152	-0.0160134	M059K	Diffuse Glioma	CNS/Brain	Diffuse Glioma	8.33948	Other
ACH-000153	0.0830614	NCIH2052	Pleural Mesothelioma	Pleura	Pleural Mesothelioma	7.90626	Other
ACH-000155	0.0256881	SW1990	Pancreatic Adenocarcinoma	Pancreas	Pancreatic Adenocarcinoma	6.66226	Other
ACH-000159	-0.0479699	OSRC2	Renal Cell Carcinoma	Kidney	Renal Cell Carcinoma	8.50314	Other
ACH-000160	0.00933402	BT12	Embryonal Tumor	CNS/Brain	Embryonal Tumor	8.3327	Other
ACH-000161	0.10474	CORL105	Non-Small Cell Lung Cancer	Lung	Non-Small Cell Lung Cancer	7.24743	Other
ACH-000163	-0.0390135	SW579	Head and Neck Squamous Cell Carcinoma	Head and Neck	Head and Neck Squamous Cell Carcinoma	7.37842	Other
ACH-000164	-0.15187	PANC1	Pancreatic Adenocarcinoma	Pancreas	Pancreatic Adenocarcinoma	8.45254	Other
ACH-000167	-0.179403	KE97	Mature B-Cell Neoplasms	Lymphoid	Mature B-Cell Neoplasms	6.58188	Other
ACH-000168	-0.0430055	NOMO1	Acute Myeloid Leukemia	Myeloid	Acute Myeloid Leukemia	7.97478	Other
ACH-000169	-0.0312071	RD	Rhabdomyosarcoma	Soft Tissue	Rhabdomyosarcoma	8.06755	Other
ACH-000172	-0.118024	TM87	Rhabdoid Cancer	Soft Tissue	Rhabdoid Cancer	7.39599	Other
ACH-000174	0.0893059	CAL62	Anaplastic Thyroid Cancer	Thyroid	Anaplastic Thyroid Cancer	8.23832	Other
ACH-000176	0.0966947	LOUNH91	Non-Small Cell Lung Cancer	Lung	Non-Small Cell Lung Cancer	8.50109	Other
ACH-000178	0.0442373	HS766T	Pancreatic Adenocarcinoma	Pancreas	Pancreatic Adenocarcinoma	8.01252	Other
ACH-000181	0.0688093	SCC9	Head and Neck Squamous Cell Carcinoma	Head and Neck	Head and Neck Squamous Cell Carcinoma	8.67613	Other
ACH-000182	0.0654254	SNU869	Ampullary Carcinoma	Ampulla of Vater	Ampullary Carcinoma	7.67977	Other
ACH-000183	0.0385476	L363	Mature B-Cell Neoplasms	Lymphoid	Mature B-Cell Neoplasms	5.0685	Other
ACH-000187	0.0630921	CORL311	Lung Neuroendocrine Tumor	Lung	Lung Neuroendocrine Tumor	8.82922	Other
ACH-000188	0.0984491	SCC25	Head and Neck Squamous Cell Carcinoma	Head and Neck	Head and Neck Squamous Cell Carcinoma	7.24103	Other
ACH-000189	-0.188165	RCC10RGB	Renal Cell Carcinoma	Kidney	Renal Cell Carcinoma	8.84727	Other
ACH-000190	0.260165	HDMYZ	Acute Myeloid Leukemia	Myeloid	Acute Myeloid Leukemia	7.7811	Other
ACH-000191	-0.0773584	BHT101	Anaplastic Thyroid Cancer	Thyroid	Anaplastic Thyroid Cancer	8.8575	Other
ACH-000192	0.277051	MFE280	Endometrial Carcinoma	Uterus	Endometrial Carcinoma	8.01228	Other
ACH-000195	0.0578964	SET2	Acute Myeloid Leukemia	Myeloid	Acute Myeloid Leukemia	6.72065	Other
ACH-000198	0.0227316	EOL1	Acute Myeloid Leukemia	Myeloid	Acute Myeloid Leukemia	7.21406	Other
ACH-000200	0.098569	NMCG1	Diffuse Glioma	CNS/Brain	Diffuse Glioma	8.21677	Other
ACH-000202	0.137327	COLO320	Colorectal Adenocarcinoma	Bowel	Colorectal Adenocarcinoma	8.44925	Other
ACH-000203	-0.00588604	NH6	Neuroblastoma	Peripheral Nervous System	Neuroblastoma	8.39352	Other
ACH-000204	0.0345496	LP1	Mature B-Cell Neoplasms	Lymphoid	Mature B-Cell Neoplasms	2.06861	Other
ACH-000206	-0.0728927	C8166	Non-Cancerous	Lymphoid	Non-Cancerous	6.82751	Other
ACH-000207	0.219275	DETROIT562	Head and Neck Squamous Cell Carcinoma	Head and Neck	Head and Neck Squamous Cell Carcinoma	6.55263	Other
ACH-000208	0.0754504	U178	Diffuse Glioma	CNS/Brain	Diffuse Glioma	9.18618	Other
ACH-000209	-0.0326819	SNU1079	Intraductal Papillary Neoplasm of the Bile Duct	Biliary Tract	Intraductal Papillary Neoplasm of the Bile Duct	7.59861	Other
ACH-000210	0.174863	CADOES1	Ewing Sarcoma	Bone	Ewing Sarcoma	7.421	Other
ACH-000211	-0.00467936	DAOY	Embryonal Tumor	CNS/Brain	Embryonal Tumor	7.6061	Other
ACH-000212	-0.0914722	CAL120	Invasive Breast Carcinoma	Breast	Invasive Breast Carcinoma	8.11082	Other
ACH-000213	-0.111031	HUPT4	Pancreatic Adenocarcinoma	Pancreas	Pancreatic Adenocarcinoma	6.08414	Other
ACH-000215	0.0818866	LN382	Diffuse Glioma	CNS/Brain	Diffuse Glioma	8.56728	Other
ACH-000216	0.0508776	JHESOAD1	Esophagogastric Adenocarcinoma	Esophagus/Stomach	Esophagogastric Adenocarcinoma	7.55088	Other
ACH-000217	0.0876274	JHH6	Hepatocellular Carcinoma	Liver	Hepatocellular Carcinoma	2.11033	Other
ACH-000219	0.0148922	A375	Melanoma	Skin	Melanoma	6.72804	Other
ACH-000221	0.121086	SNU398	Hepatocellular Carcinoma	Liver	Hepatocellular Carcinoma	8.05567	Other
ACH-000222	-0.0969378	ASPC1	Pancreatic Adenocarcinoma	Pancreas	Pancreatic Adenocarcinoma	6.24919	Other
ACH-000223	0.04879	HCC1937	Invasive Breast Carcinoma	Breast	Invasive Breast Carcinoma	7.65966	Other
ACH-000226	0.122897	SUPM2	Mature T and NK Neoplasms	Lymphoid	Mature T and NK Neoplasms	7.19162	Other
ACH-000227	-0.104676	KPNYN	Neuroblastoma	Peripheral Nervous System	Neuroblastoma	8.37797	Other
ACH-000228	-0.0319445	BICR31	Head and Neck Squamous Cell Carcinoma	Head and Neck	Head and Neck Squamous Cell Carcinoma	8.51107	Other
ACH-000231	0.0404733	KALS1	Diffuse Glioma	CNS/Brain	Diffuse Glioma	8.50005	Other
ACH-000232	-0.073303	U251MG	Diffuse Glioma	CNS/Brain	Diffuse Glioma	7.83148	Other
ACH-000233	-0.0114153	DEL	Mature T and NK Neoplasms	Lymphoid	Mature T and NK Neoplasms	7.27115	Other
ACH-000234	0.0239034	CAKI2	Renal Cell Carcinoma	Kidney	Renal Cell Carcinoma	8.19332	Other
ACH-000235	0.0518643	PANC0403	Pancreatic Adenocarcinoma	Pancreas	Pancreatic Adenocarcinoma	2.04295	Other
ACH-000237	-0.0342064	JHOM1	Ovarian Epithelial Tumor	Ovary/Fallopian Tube	Ovarian Epithelial Tumor	8.34509	Other
ACH-000238	0.018751	SCC4	Head and Neck Squamous Cell Carcinoma	Head and Neck	Head and Neck Squamous Cell Carcinoma	8.03976	Other
ACH-000239	-0.0445931	HUG1N	Esophagogastric Adenocarcinoma	Esophagus/Stomach	Esophagogastric Adenocarcinoma	5.84327	Other
ACH-000242	0.1665	RT4	Bladder Urothelial Carcinoma	Bladder/Urinary Tract	Bladder Urothelial Carcinoma	7.642	Other
ACH-000243	0.0698634	DANG	Pancreatic Adenocarcinoma	Pancreas	Pancreatic Adenocarcinoma	7.95393	Other
ACH-000244	0.108063	DKMG	Diffuse Glioma	CNS/Brain	Diffuse Glioma	9.6572	Other
ACH-000246	-0.0540547	SLR23	Renal Cell Carcinoma	Kidney	Renal Cell Carcinoma		Other
ACH-000247	-0.275525	OCUM1	Esophagogastric Adenocarcinoma	Esophagus/Stomach	Esophagogastric Adenocarcinoma	7.39997	Other
ACH-000248	-0.148083	AU565	Invasive Breast Carcinoma	Breast	Invasive Breast Carcinoma	8.22172	Other
ACH-000249	-0.0722324	CL11	Colorectal Adenocarcinoma	Bowel	Colorectal Adenocarcinoma	8.14829	Other
ACH-000250	0.045304	KMRC20	Renal Cell Carcinoma	Kidney	Renal Cell Carcinoma	8.00096	Other
ACH-000251	0.188438	NCIH2887	Non-Small Cell Lung Cancer	Lung	Non-Small Cell Lung Cancer	5.57054	Other
ACH-000252	-0.259916	LS1034	Colorectal Adenocarcinoma	Bowel	Colorectal Adenocarcinoma	8.08819	Other
ACH-000253	-0.238613	COLO201	Colorectal Adenocarcinoma	Bowel	Colorectal Adenocarcinoma	7.57341	Other
ACH-000255	0.0967446	LMSU	Esophagogastric Adenocarcinoma	Esophagus/Stomach	Esophagogastric Adenocarcinoma	9.03617	Other
ACH-000256	-0.130446	COV318	Ovarian Epithelial Tumor	Ovary/Fallopian Tube	Ovarian Epithelial Tumor	5.86975	Other
ACH-000257	0.119829	CORL279	Lung Neuroendocrine Tumor	Lung	Lung Neuroendocrine Tumor	7.41425	Other
ACH-000258	-0.127978	DU4475	Invasive Breast Carcinoma	Breast	Invasive Breast Carcinoma	7.94715	Other
ACH-000259	0.011212	KELLY	Neuroblastoma	Peripheral Nervous System	Neuroblastoma	6.67779	Other
ACH-000260	-0.00876028	SKNAS	Neuroblastoma	Peripheral Nervous System	Neuroblastoma	8.41883	Other
ACH-000261	-0.000429805	RERFLCAI	Non-Small Cell Lung Cancer	Lung	Non-Small Cell Lung Cancer	8.43674	Other
ACH-000262	-0.0882595	UOK101	Renal Cell Carcinoma	Kidney	Renal Cell Carcinoma	7.76697	Other
ACH-000263	-0.148343	KASUMI1	Acute Myeloid Leukemia	Myeloid	Acute Myeloid Leukemia	7.44401	Other
ACH-000264	0.0445592	CALU6	Non-Small Cell Lung Cancer	Lung	Non-Small Cell Lung Cancer	7.30523	Other
ACH-000265	0.0156408	KP4	Pancreatic Adenocarcinoma	Pancreas	Pancreatic Adenocarcinoma	7.33233	Other
ACH-000266	0.0607968	SNU213	Pancreatic Adenocarcinoma	Pancreas	Pancreatic Adenocarcinoma	7.84709	Other
ACH-000268	-0.000183754	SNU245	Intraductal Papillary Neoplasm of the Bile Duct	Biliary Tract	Intraductal Papillary Neoplasm of the Bile Duct	7.32771	Other
ACH-000269	0.0382655	AM38	Diffuse Glioma	CNS/Brain	Diffuse Glioma	8.40571	Other
ACH-000271	-0.248911	SUDHL10	Mature B-Cell Neoplasms	Lymphoid	Mature B-Cell Neoplasms	8.64808	Other
ACH-000272	-0.000657843	SLR24	Renal Cell Carcinoma	Kidney	Renal Cell Carcinoma	7.73435	Other
ACH-000273	0.0388208	SF539	Diffuse Glioma	CNS/Brain	Diffuse Glioma	9.43515	Other
ACH-000274	0.0579935	HS852T	Melanoma	Skin	Melanoma	8.31766	Other
ACH-000276	0.146621	HCC38	Invasive Breast Carcinoma	Breast	Invasive Breast Carcinoma	7.49405	Other
ACH-000277	-0.0283068	HCC1419	Invasive Breast Carcinoma	Breast	Invasive Breast Carcinoma	7.29297	Other
ACH-000278	-0.116707	COV362	Ovarian Epithelial Tumor	Ovary/Fallopian Tube	Ovarian Epithelial Tumor	7.48319	Other
ACH-000279	-0.0273026	EWS502	Ewing Sarcoma	Bone	Ewing Sarcoma	7.27951	Other
ACH-000280	-0.194593	SNU840	Ovarian Epithelial Tumor	Ovary/Fallopian Tube	Ovarian Epithelial Tumor	8.00934	Other
ACH-000281	0.096858	KP2	Pancreatic Adenocarcinoma	Pancreas	Pancreatic Adenocarcinoma	8.22391	Other
ACH-000286	-0.0846056	SNU1033	Colorectal Adenocarcinoma	Bowel	Colorectal Adenocarcinoma	8.21195	Other
ACH-000288	0.00859751	BT549	Invasive Breast Carcinoma	Breast	Invasive Breast Carcinoma	7.88791	Other
ACH-000290	0.0227553	NCIH209	Lung Neuroendocrine Tumor	Lung	Lung Neuroendocrine Tumor	7.40388	Other
ACH-000291	-0.0171805	OV90	Ovarian Epithelial Tumor	Ovary/Fallopian Tube	Ovarian Epithelial Tumor	6.65038	Other
ACH-000292	0.0142176	NCIH841	SMARCA4-deficient undifferentiated tumor	Lung	SMARCA4-deficient undifferentiated tumor	6.79915	Other
ACH-000293	0.0880687	KLE	Endometrial Carcinoma	Uterus	Endometrial Carcinoma	8.92583	Other
ACH-000294	-0.113929	NB4	Acute Myeloid Leukemia	Myeloid	Acute Myeloid Leukemia	6.99184	Other
ACH-000295	0.192425	EM2	Myeloproliferative Neoplasms	Myeloid	Myeloproliferative Neoplasms	7.76984	Other
ACH-000296	0.130062	OUMS23	Colorectal Adenocarcinoma	Bowel	Colorectal Adenocarcinoma	7.623	Other
ACH-000302	0.0491435	SNU1077	Endometrial Carcinoma	Uterus	Endometrial Carcinoma	8.38437	Other
ACH-000303	0.145206	SNU5	Esophagogastric Adenocarcinoma	Esophagus/Stomach	Esophagogastric Adenocarcinoma	7.73468	Other
ACH-000304	0.109605	WM115	Melanoma	Skin	Melanoma	8.46046	Other
ACH-000305	0.0369194	ECGI10	Esophageal Squamous Cell Carcinoma	Esophagus/Stomach	Esophageal Squamous Cell Carcinoma	7.63686	Other
ACH-000307	0.00567196	PK1	Pancreatic Adenocarcinoma	Pancreas	Pancreatic Adenocarcinoma	0.404319	Other
ACH-000308	0.064945	EFO21	Ovarian Epithelial Tumor	Ovary/Fallopian Tube	Ovarian Epithelial Tumor	7.24356	Other
ACH-000310	-0.0717336	IMR32	Neuroblastoma	Peripheral Nervous System	Neuroblastoma	7.60183	Other
ACH-000311	0.0845501	NCIH2122	Non-Small Cell Lung Cancer	Lung	Non-Small Cell Lung Cancer	7.36576	Other
ACH-000312	-0.0544876	SKNBE2	Neuroblastoma	Peripheral Nervous System	Neuroblastoma	8.62797	Other
ACH-000313	-0.109164	KMRC3	Renal Cell Carcinoma	Kidney	Renal Cell Carcinoma	10.1617	Other
ACH-000315	-0.0906925	KARPAS422	Mature B-Cell Neoplasms	Lymphoid	Mature B-Cell Neoplasms	8.99277	Other
ACH-000316	0.0436266	SNU886	Hepatocellular Carcinoma	Liver	Hepatocellular Carcinoma	7.54555	Other
ACH-000317	0.129446	TUHR14TKB	Renal Cell Carcinoma	Kidney	Renal Cell Carcinoma	8.24401	Other
ACH-000318	0.0429458	TE10	Esophageal Squamous Cell Carcinoma	Esophagus/Stomach	Esophageal Squamous Cell Carcinoma	6.5757	Other
ACH-000319	0.105548	MPP89	Pleural Mesothelioma	Pleura	Pleural Mesothelioma	8.1112	Other
ACH-000320	0.026662	PSN1	Pancreatic Adenocarcinoma	Pancreas	Pancreatic Adenocarcinoma	7.49171	Other
ACH-000322	0.0669184	HT144	Melanoma	Skin	Melanoma	7.86574	Other
ACH-000323	0.342988	42MGBA	Diffuse Glioma	CNS/Brain	Diffuse Glioma	7.75153	Other
ACH-000324	0.00207167	JHOC5	Ovarian Epithelial Tumor	Ovary/Fallopian Tube	Ovarian Epithelial Tumor	7.61472	Other
ACH-000325	-0.0205019	SNU620	Esophagogastric Adenocarcinoma	Esophagus/Stomach	Esophagogastric Adenocarcinoma	8.38893	Other
ACH-000326	0.081045	JURLMK1	Myeloproliferative Neoplasms	Myeloid	Myeloproliferative Neoplasms	6.45126	Other
ACH-000329	-0.0805663	CCFSTTG1	Diffuse Glioma	CNS/Brain	Diffuse Glioma	8.24011	Other
ACH-000330	-0.0060557	EFM19	Invasive Breast Carcinoma	Breast	Invasive Breast Carcinoma	7.3779	Other
ACH-000331	0.0274644	ISTMES2	Pleural Mesothelioma	Pleura	Pleural Mesothelioma	7.99165	Other
ACH-000332	0.043089	YAPC	Pancreatic Adenocarcinoma	Pancreas	Pancreatic Adenocarcinoma	7.72415	Other
ACH-000334	-0.014055	DB	Mature B-Cell Neoplasms	Lymphoid	Mature B-Cell Neoplasms	8.62093	Other
ACH-000335	0.0393093	MSTO211H	Pleural Mesothelioma	Pleura	Pleural Mesothelioma	7.7041	Other
ACH-000336	-0.0108896	OCIAML3	Acute Myeloid Leukemia	Myeloid	Acute Myeloid Leukemia	8.32651	Other
ACH-000337	0.0393471	NCIH3122	Non-Small Cell Lung Cancer	Lung	Non-Small Cell Lung Cancer	6.99174	Other
ACH-000338	-0.0685943	SR786	Mature T and NK Neoplasms	Lymphoid	Mature T and NK Neoplasms	6.74435	Other
ACH-000339	-0.0125047	HCC461	Non-Small Cell Lung Cancer	Lung	Non-Small Cell Lung Cancer	0.859757	Other
ACH-000341	0.0137781	SKNFI	Neuroblastoma	Peripheral Nervous System	Neuroblastoma	7.7638	Other
ACH-000343	0.0116294	NCIH522	Non-Small Cell Lung Cancer	Lung	Non-Small Cell Lung Cancer	7.6386	Other
ACH-000344	0.180034	SNU668	Esophagogastric Adenocarcinoma	Esophagus/Stomach	Esophagogastric Adenocarcinoma	8.43669	Other
ACH-000345	0.0176168	KPNRTBM1	Neuroblastoma	Peripheral Nervous System	Neuroblastoma	8.41447	Other
ACH-000346	0.0358292	JVM3	Mature B-Cell Neoplasms	Lymphoid	Mature B-Cell Neoplasms	6.28369	Other
ACH-000348	0.169386	RPMI7951	Melanoma	Skin	Melanoma	9.67725	Other
ACH-000350	0.00961298	COLO678	Colorectal Adenocarcinoma	Bowel	Colorectal Adenocarcinoma	7.68278	Other
ACH-000352	0.177162	HCC1428	Invasive Breast Carcinoma	Breast	Invasive Breast Carcinoma	7.99665	Other
ACH-000354	0.034465	CAPAN1	Pancreatic Adenocarcinoma	Pancreas	Pancreatic Adenocarcinoma	3.01557	Other
ACH-000355	0.0342601	NCIH82	Lung Neuroendocrine Tumor	Lung	Lung Neuroendocrine Tumor	6.75953	Other
ACH-000356	-0.0205188	MKN45	Esophagogastric Adenocarcinoma	Esophagus/Stomach	Esophagogastric Adenocarcinoma	6.89322	Other
ACH-000359	0.0527509	MG63	Osteosarcoma	Bone	Osteosarcoma	8.61118	Other
ACH-000361	0.20097	SKHEP1	Hepatocellular Carcinoma	Liver	Hepatocellular Carcinoma	7.81265	Other
ACH-000362	-0.0452739	MOLM13	Acute Myeloid Leukemia	Myeloid	Acute Myeloid Leukemia	6.93705	Other
ACH-000363	0.167282	SKMM2	Mature B-Cell Neoplasms	Lymphoid	Mature B-Cell Neoplasms	7.01479	Other
ACH-000364	0.120912	U2OS	Osteosarcoma	Bone	Osteosarcoma	7.75903	Other
ACH-000365	-0.941156	SUDHL4	Mature B-Cell Neoplasms	Lymphoid	Mature B-Cell Neoplasms	8.3042	Other
ACH-000366	-0.027316	SKNDZ	Neuroblastoma	Peripheral Nervous System	Neuroblastoma	7.27047	Other
ACH-000367	0.0762686	NCIH226	Pleural Mesothelioma	Pleura	Pleural Mesothelioma	7.94687	Other
ACH-000368	0.0890239	SNU1105	Diffuse Glioma	CNS/Brain	Diffuse Glioma	8.36049	Other
ACH-000370	0.0953874	SNU626	Diffuse Glioma	CNS/Brain	Diffuse Glioma	9.28254	Other
ACH-000371	-0.223678	RL	Mature B-Cell Neoplasms	Lymphoid	Mature B-Cell Neoplasms	8.5318	Other
ACH-000373	0.00388549	SKM1	Acute Myeloid Leukemia	Myeloid	Acute Myeloid Leukemia	7.98663	Other
ACH-000374	0.203425	HCC1143	Invasive Breast Carcinoma	Breast	Invasive Breast Carcinoma	8.03791	Other
ACH-000375	0.129244	G402	Rhabdoid Cancer	Kidney	Rhabdoid Cancer	7.61793	Other
ACH-000376	-0.0453362	SF295	Diffuse Glioma	CNS/Brain	Diffuse Glioma	8.75989	Other
ACH-000377	-0.0357733	SNU478	Ampullary Carcinoma	Ampulla of Vater	Ampullary Carcinoma	8.84298	Other
ACH-000378	0.0510329	NCIH647	Non-Small Cell Lung Cancer	Lung	Non-Small Cell Lung Cancer	6.98898	Other
ACH-000381	0.0835688	T84	Colorectal Adenocarcinoma	Bowel	Colorectal Adenocarcinoma	8.55245	Other
ACH-000383	-0.0361164	OE33	Esophagogastric Adenocarcinoma	Esophagus/Stomach	Esophagogastric Adenocarcinoma	8.35425	Other
ACH-000385	-0.031006	SKRC52	Renal Cell Carcinoma	Kidney	Renal Cell Carcinoma	8.63799	Other
ACH-000387	0.14608	TF1	Acute Myeloid Leukemia	Myeloid	Acute Myeloid Leukemia	6.98855	Other
ACH-000389	0.0807101	H4	Diffuse Glioma	CNS/Brain	Diffuse Glioma	8.7154	Other
ACH-000390	0.110503	LUDLU1	Non-Small Cell Lung Cancer	Lung	Non-Small Cell Lung Cancer	7.41249	Other
ACH-000391	-0.0660137	MHHES1	Ewing Sarcoma	Bone	Ewing Sarcoma	7.87971	Other
ACH-000393	0.155273	HLF	Hepatocellular Carcinoma	Liver	Hepatocellular Carcinoma	7.93879	Other
ACH-000395	0.0532425	NCIH520	Non-Small Cell Lung Cancer	Lung	Non-Small Cell Lung Cancer	7.317	Other
ACH-000396	0.119079	J82	Bladder Urothelial Carcinoma	Bladder/Urinary Tract	Bladder Urothelial Carcinoma	8.21185	Other
ACH-000397	-0.0751083	TEN	Endometrial Carcinoma	Uterus	Endometrial Carcinoma	8.85255	Other
ACH-000398	-0.328092	RI1	Mature B-Cell Neoplasms	Lymphoid	Mature B-Cell Neoplasms	8.01047	Other
ACH-000401	-0.091858	COLO800	Melanoma	Skin	Melanoma	8.55443	Other
ACH-000402	-0.328494	BL70	Mature B-Cell Neoplasms	Lymphoid	Mature B-Cell Neoplasms	8.47743	Other
ACH-000403	-0.0405778	NCIH747	Colorectal Adenocarcinoma	Bowel	Colorectal Adenocarcinoma	7.7199	Other
ACH-000404	-0.115289	K029AX	Melanoma	Skin	Melanoma	8.80469	Other
ACH-000405	-0.343849	MEC1	Mature B-Cell Neoplasms	Lymphoid	Mature B-Cell Neoplasms	7.37628	Other
ACH-000406	-0.00849332	U937	Acute Myeloid Leukemia	Myeloid	Acute Myeloid Leukemia	1.56864	Other
ACH-000407	0.0437521	SNU685	Endometrial Carcinoma	Uterus	Endometrial Carcinoma	8.52114	Other
ACH-000408	0.0189731	TE5	Esophageal Squamous Cell Carcinoma	Esophagus/Stomach	Esophageal Squamous Cell Carcinoma	6.9331	Other
ACH-000410	-0.00816503	SAOS2	Osteosarcoma	Bone	Osteosarcoma	8.8464	Other
ACH-000411	0.0629995	769P	Renal Cell Carcinoma	Kidney	Renal Cell Carcinoma	8.57303	Other
ACH-000414	0.033472	NCIH1944	Non-Small Cell Lung Cancer	Lung	Non-Small Cell Lung Cancer	6.639	Other
ACH-000415	0.072944	BICR6	Head and Neck Squamous Cell Carcinoma	Head and Neck	Head and Neck Squamous Cell Carcinoma	5.99911	Other
ACH-000416	-0.0557244	NCIH838	Non-Small Cell Lung Cancer	Lung	Non-Small Cell Lung Cancer	5.74822	Other
ACH-000417	-0.0378732	PANC0813	Pancreatic Adenocarcinoma	Pancreas	Pancreatic Adenocarcinoma	7.50466	Other
ACH-000420	-0.0518431	SNU449	Hepatocellular Carcinoma	Liver	Hepatocellular Carcinoma	7.90285	Other
ACH-000421	-0.0291304	SW837	Colorectal Adenocarcinoma	Bowel	Colorectal Adenocarcinoma	7.81075	Other
ACH-000422	0.0221084	SNU475	Hepatocellular Carcinoma	Liver	Hepatocellular Carcinoma	8.69279	Other
ACH-000424	-0.019184	TC71	Ewing Sarcoma	Bone	Ewing Sarcoma	7.35708	Other
ACH-000425	-0.0181231	UACC62	Melanoma	Skin	Melanoma	8.30231	Other
ACH-000426	0.00355234	KMS20	Mature B-Cell Neoplasms	Lymphoid	Mature B-Cell Neoplasms		Other
ACH-000427	0.0924064	NCIN87	Esophagogastric Adenocarcinoma	Esophagus/Stomach	Esophagogastric Adenocarcinoma	7.80031	Other
ACH-000430	0.176249	TYKNU	Ovarian Epithelial Tumor	Ovary/Fallopian Tube	Ovarian Epithelial Tumor	8.06385	Other
ACH-000431	0.0760228	NCIH1694	Lung Neuroendocrine Tumor	Lung	Lung Neuroendocrine Tumor	6.59275	Other
ACH-000433	0.00486019	CAKI1	Renal Cell Carcinoma	Kidney	Renal Cell Carcinoma	8.1964	Other
ACH-000434	0.120151	NCIH1915	Non-Small Cell Lung Cancer	Lung	Non-Small Cell Lung Cancer	6.05139	Other
ACH-000435	0.326854	EFE184	Endometrial Carcinoma	Uterus	Endometrial Carcinoma	7.67105	Other
ACH-000436	-0.044237	OCIMY7	Mature B-Cell Neoplasms	Lymphoid	Mature B-Cell Neoplasms	1.14318	Other
ACH-000437	0.0949592	SW1088	Diffuse Glioma	CNS/Brain	Diffuse Glioma	8.43372	Other
ACH-000438	0.0738729	LU65	Non-Small Cell Lung Cancer	Lung	Non-Small Cell Lung Cancer	7.4364	Other
ACH-000441	0.0273841	SH4	Melanoma	Skin	Melanoma	9.08435	Other
ACH-000442	-0.0126015	RERFLCSQ1	Non-Small Cell Lung Cancer	Lung	Non-Small Cell Lung Cancer	7.81529	Other
ACH-000444	0.104645	LU99	Non-Small Cell Lung Cancer	Lung	Non-Small Cell Lung Cancer	7.47474	Other
ACH-000445	0.106908	KNS60	Diffuse Glioma	CNS/Brain	Diffuse Glioma	8.68172	Other
ACH-000446	0.0390304	KPNSI9S	Neuroblastoma	Peripheral Nervous System	Neuroblastoma	8.44482	Other
ACH-000448	0.0296354	NCIH1666	Non-Small Cell Lung Cancer	Lung	Non-Small Cell Lung Cancer	8.05568	Other
ACH-000450	-0.0776729	MELHO	Melanoma	Skin	Melanoma	9.07349	Other
ACH-000452	0.158211	TE8	Esophageal Squamous Cell Carcinoma	Esophagus/Stomach	Esophageal Squamous Cell Carcinoma	8.76696	Other
ACH-000454	-0.0634558	HCC95	Non-Small Cell Lung Cancer	Lung	Non-Small Cell Lung Cancer	7.4493	Other
ACH-000455	0.0459845	LN428	Diffuse Glioma	CNS/Brain	Diffuse Glioma	7.8259	Other
ACH-000456	-0.079044	BCPAP	Poorly Differentiated Thyroid Cancer	Thyroid	Poorly Differentiated Thyroid Cancer	8.06135	Other
ACH-000458	0.10056	CJM	Melanoma	Skin	Melanoma	8.1764	Other
ACH-000459	0.0311497	TUHR10TKB	Renal Cell Carcinoma	Kidney	Renal Cell Carcinoma	8.64526	Other
ACH-000460	-0.0297905	SNU8	Ovarian Epithelial Tumor	Ovary/Fallopian Tube	Ovarian Epithelial Tumor	7.48001	Other
ACH-000461	-0.00447991	SNU1196	Intraductal Papillary Neoplasm of the Bile Duct	Biliary Tract	Intraductal Papillary Neoplasm of the Bile Duct	7.62383	Other
ACH-000463	0.0983031	NCIH460	Non-Small Cell Lung Cancer	Lung	Non-Small Cell Lung Cancer	7.54814	Other
ACH-000464	-0.0858933	CAS1	Diffuse Glioma	CNS/Brain	Diffuse Glioma	8.10685	Other
ACH-000466	0.00389038	SNU216	Esophagogastric Adenocarcinoma	Esophagus/Stomach	Esophagogastric Adenocarcinoma	7.98548	Other
ACH-000467	-0.153719	HCC56	Colorectal Adenocarcinoma	Bowel	Colorectal Adenocarcinoma	8.83425	Other
ACH-000468	0.0308554	PK45H	Pancreatic Adenocarcinoma	Pancreas	Pancreatic Adenocarcinoma	7.0209	Other
ACH-000469	-0.0822838	YH13	Diffuse Glioma	CNS/Brain	Diffuse Glioma	8.65194	Other
ACH-000470	-0.121166	SW1463	Colorectal Adenocarcinoma	Bowel	Colorectal Adenocarcinoma	7.58668	Other
ACH-000471	-0.0839049	LI7	Hepatocellular Carcinoma	Liver	Hepatocellular Carcinoma	8.17972	Other
ACH-000472	0.0340666	HSC2	Head and Neck Squamous Cell Carcinoma	Head and Neck	Head and Neck Squamous Cell Carcinoma	6.9935	Other
ACH-000473	-0.0988856	RT112	Bladder Urothelial Carcinoma	Bladder/Urinary Tract	Bladder Urothelial Carcinoma	7.45812	Other
ACH-000475	-0.0619103	HUH1	Hepatocellular Carcinoma	Liver	Hepatocellular Carcinoma	7.2726	Other
ACH-000476	-0.115022	JHH4	Hepatocellular Carcinoma	Liver	Hepatocellular Carcinoma	7.14527	Other
ACH-000477	-0.211398	MALME3M	Melanoma	Skin	Melanoma	8.29112	Other
ACH-000478	-0.0845707	SNU387	Hepatocellular Carcinoma	Liver	Hepatocellular Carcinoma	8.17037	Other
ACH-000479	0.109426	KNS81	Diffuse Glioma	CNS/Brain	Diffuse Glioma	9.16398	Other
ACH-000480	-0.0705346	HUH7	Hepatocellular Carcinoma	Liver	Hepatocellular Carcinoma	7.31705	Other
ACH-000481	-0.0821926	NCIH2170	Non-Small Cell Lung Cancer	Lung	Non-Small Cell Lung Cancer	7.50334	Other
ACH-000483	0.16169	SNU182	Hepatocellular Carcinoma	Liver	Hepatocellular Carcinoma	8.19704	Other
ACH-000484	-0.0517252	VMRCRCW	Renal Cell Carcinoma	Kidney	Renal Cell Carcinoma	7.67293	Other
ACH-000485	-0.115061	GSU	Esophagogastric Adenocarcinoma	Esophagus/Stomach	Esophagogastric Adenocarcinoma	7.52496	Other
ACH-000486	0.0933381	KU1919	Bladder Urothelial Carcinoma	Bladder/Urinary Tract	Bladder Urothelial Carcinoma	7.4492	Other
ACH-000487	0.0588358	F36P	Acute Myeloid Leukemia	Myeloid	Acute Myeloid Leukemia	7.51747	Other
ACH-000488	-0.0235739	TE11	Esophageal Squamous Cell Carcinoma	Esophagus/Stomach	Esophageal Squamous Cell Carcinoma	7.4673	Other
ACH-000489	-0.0451756	SW1116	Colorectal Adenocarcinoma	Bowel	Colorectal Adenocarcinoma	7.10318	Other
ACH-000490	0.130738	SF767	Cervical Squamous Cell Carcinoma	Cervix	Cervical Squamous Cell Carcinoma	6.53627	Other
ACH-000491	-0.0275501	NCIH716	Colorectal Adenocarcinoma	Bowel	Colorectal Adenocarcinoma	7.81335	Other
ACH-000493	0.0152061	SNU423	Hepatocellular Carcinoma	Liver	Hepatocellular Carcinoma	8.01685	Other
ACH-000495	0.151666	TUHR4TKB	Renal Cell Carcinoma	Kidney	Renal Cell Carcinoma	8.12408	Other
ACH-000496	0.180436	NCIH1792	Non-Small Cell Lung Cancer	Lung	Non-Small Cell Lung Cancer	8.06976	Other
ACH-000498	0.199788	KO52	Acute Myeloid Leukemia	Myeloid	Acute Myeloid Leukemia	7.42148	Other
ACH-000499	0.0395724	EW8	Ewing Sarcoma	Bone	Ewing Sarcoma	6.84578	Other
ACH-000500	0.128291	SNU46	Head and Neck Squamous Cell Carcinoma	Head and Neck	Head and Neck Squamous Cell Carcinoma	8.23709	Other
ACH-000501	0.0667966	LS123	Colorectal Adenocarcinoma	Bowel	Colorectal Adenocarcinoma	8.16057	Other
ACH-000502	0.0536683	TCCPAN2	Pancreatic Adenocarcinoma	Pancreas	Pancreatic Adenocarcinoma	6.44134	Other
ACH-000503	-0.26604	BICR16	Head and Neck Squamous Cell Carcinoma	Head and Neck	Head and Neck Squamous Cell Carcinoma	7.27425	Other
ACH-000504	0.114371	SNB75	Diffuse Glioma	CNS/Brain	Diffuse Glioma	9.12503	Other
ACH-000505	0.0395819	RKN	Leiomyosarcoma	Soft Tissue	Leiomyosarcoma	7.96897	Other
ACH-000507	-0.158019	KE39	Esophagogastric Adenocarcinoma	Esophagus/Stomach	Esophagogastric Adenocarcinoma	7.39584	Other
ACH-000510	0.152106	NCIH1299	Non-Small Cell Lung Cancer	Lung	Non-Small Cell Lung Cancer	6.7507	Other
ACH-000511	0.0404442	CALU1	Non-Small Cell Lung Cancer	Lung	Non-Small Cell Lung Cancer	7.84234	Other
ACH-000512	-0.0890776	INA6	Mature B-Cell Neoplasms	Lymphoid	Mature B-Cell Neoplasms	6.33396	Other
ACH-000514	-0.0735234	NCIH1092	Lung Neuroendocrine Tumor	Lung	Lung Neuroendocrine Tumor	6.89233	Other
ACH-000515	-0.136637	HCC33	Lung Neuroendocrine Tumor	Lung	Lung Neuroendocrine Tumor	7.2062	Other
ACH-000516	0.0884778	CAL78	Chondrosarcoma	Bone	Chondrosarcoma	8.35799	Other
ACH-000517	0.0770874	SNU410	Pancreatic Adenocarcinoma	Pancreas	Pancreatic Adenocarcinoma	6.91453	Other
ACH-000518	0.0961418	CAL33	Head and Neck Squamous Cell Carcinoma	Head and Neck	Head and Neck Squamous Cell Carcinoma	8.12541	Other
ACH-000519	0.0384701	PEER	T-Lymphoblastic Leukemia/Lymphoma	Lymphoid	T-Lymphoblastic Leukemia/Lymphoma	8.06965	Other
ACH-000520	-0.25314	59M	Ovarian Epithelial Tumor	Ovary/Fallopian Tube	Ovarian Epithelial Tumor	8.02865	Other
ACH-000521	-0.032017	NCIH2030	Non-Small Cell Lung Cancer	Lung	Non-Small Cell Lung Cancer	7.32411	Other
ACH-000522	-0.00664645	UMUC3	Bladder Urothelial Carcinoma	Bladder/Urinary Tract	Bladder Urothelial Carcinoma	7.34232	Other
ACH-000524	0.0831786	KURAMOCHI	Ovarian Epithelial Tumor	Ovary/Fallopian Tube	Ovarian Epithelial Tumor	8.62762	Other
ACH-000525	0.025813	NCIH2171	Lung Neuroendocrine Tumor	Lung	Lung Neuroendocrine Tumor	6.70988	Other
ACH-000527	-0.00606191	OVISE	Ovarian Epithelial Tumor	Ovary/Fallopian Tube	Ovarian Epithelial Tumor	8.86307	Other
ACH-000528	-0.00189841	ABC1	Non-Small Cell Lung Cancer	Lung	Non-Small Cell Lung Cancer	6.6953	Other
ACH-000532	0.0688907	SNU61	Colorectal Adenocarcinoma	Bowel	Colorectal Adenocarcinoma	7.71812	Other
ACH-000533	0.00500794	NCIH2004RT	Rhabdoid Cancer	Kidney	Rhabdoid Cancer	7.9398	Other
ACH-000535	-0.0960912	BXPC3	Pancreatic Adenocarcinoma	Pancreas	Pancreatic Adenocarcinoma	0.781984	Other
ACH-000537	-0.00336887	SNU761	Hepatocellular Carcinoma	Liver	Hepatocellular Carcinoma	8.59932	Other
ACH-000541	0.106658	KMS34	Mature B-Cell Neoplasms	Lymphoid	Mature B-Cell Neoplasms	5.07671	Other
ACH-000542	0.0300896	HEYA8	Ovarian Epithelial Tumor	Ovary/Fallopian Tube	Ovarian Epithelial Tumor	7.01737	Other
ACH-000544	-0.0743467	OE21	Esophageal Squamous Cell Carcinoma	Esophagus/Stomach	Esophageal Squamous Cell Carcinoma	5.60889	Other
ACH-000545	0.164491	VMCUB1	Bladder Urothelial Carcinoma	Bladder/Urinary Tract	Bladder Urothelial Carcinoma	8.06728	Other
ACH-000546	0.0586073	HSC4	Head and Neck Squamous Cell Carcinoma	Head and Neck	Head and Neck Squamous Cell Carcinoma	7.73578	Other
ACH-000547	0.160241	HT1197	Bladder Urothelial Carcinoma	Bladder/Urinary Tract	Bladder Urothelial Carcinoma	8.04107	Other
ACH-000548	-0.0915067	BHY	Head and Neck Squamous Cell Carcinoma	Head and Neck	Head and Neck Squamous Cell Carcinoma	8.79078	Other
ACH-000549	0.101121	SNU1076	Head and Neck Squamous Cell Carcinoma	Head and Neck	Head and Neck Squamous Cell Carcinoma	8.17497	Other
ACH-000550	-0.106078	IGR39	Melanoma	Skin	Melanoma	8.3731	Other
ACH-000551	0.00483514	K562	Myeloproliferative Neoplasms	Myeloid	Myeloproliferative Neoplasms	6.80125	Other
ACH-000552	0.0128616	HT29	Colorectal Adenocarcinoma	Bowel	Colorectal Adenocarcinoma	7.53626	Other
ACH-000554	-0.0109806	UACC893	Invasive Breast Carcinoma	Breast	Invasive Breast Carcinoma	8.62908	Other
ACH-000556	0.0328862	SIHA	Cervical Squamous Cell Carcinoma	Cervix	Cervical Squamous Cell Carcinoma	8.05099	Other
ACH-000557	-0.0780205	AML193	Acute Myeloid Leukemia	Myeloid	Acute Myeloid Leukemia	5.61683	Other
ACH-000558	0.169446	A172	Diffuse Glioma	CNS/Brain	Diffuse Glioma	9.98635	Other
ACH-000559	-0.016736	NCIH1836	Lung Neuroendocrine Tumor	Lung	Lung Neuroendocrine Tumor	6.48908	Other
ACH-000561	0.0353093	TDOTT	Esophageal Squamous Cell Carcinoma	Esophagus/Stomach	Esophageal Squamous Cell Carcinoma	7.46769	Other
ACH-000562	0.0689577	HCC78	Non-Small Cell Lung Cancer	Lung	Non-Small Cell Lung Cancer	7.8268	Other
ACH-000563	0.0568128	EBC1	Non-Small Cell Lung Cancer	Lung	Non-Small Cell Lung Cancer	6.69354	Other
ACH-000565	0.0999162	RCM1	Colorectal Adenocarcinoma	Bowel	Colorectal Adenocarcinoma	7.71309	Other
ACH-000567	-0.22904	ST486	Mature B-Cell Neoplasms	Lymphoid	Mature B-Cell Neoplasms	9.10163	Other
ACH-000569	-0.00828637	ISTMES1	Pleural Mesothelioma	Pleura	Pleural Mesothelioma	7.30023	Other
ACH-000570	0.155091	YKG1	Diffuse Glioma	CNS/Brain	Diffuse Glioma	8.14694	Other
ACH-000571	0.0869274	T98G	Diffuse Glioma	CNS/Brain	Diffuse Glioma	8.66946	Other
ACH-000573	-0.0328067	MDAMB436	Invasive Breast Carcinoma	Breast	Invasive Breast Carcinoma	7.80404	Other
ACH-000576	-0.0750953	KMS27	Mature B-Cell Neoplasms	Lymphoid	Mature B-Cell Neoplasms	0.918026	Other
ACH-000577	0.0441847	JHH2	Hepatocellular Carcinoma	Liver	Hepatocellular Carcinoma	9.53941	Other
ACH-000579	0.0334375	UACC257	Melanoma	Skin	Melanoma	8.5549	Other
ACH-000580	0.180803	C32	Melanoma	Skin	Melanoma	8.84145	Other
ACH-000581	0.0101214	SNU16	Esophagogastric Adenocarcinoma	Esophagus/Stomach	Esophagogastric Adenocarcinoma	7.2016	Other
ACH-000583	-0.0910041	MC116	Non-Hodgkin Lymphoma	Lymphoid	Non-Hodgkin Lymphoma	8.55349	Other
ACH-000584	-0.0322206	JHOS4	Ovarian Epithelial Tumor	Ovary/Fallopian Tube	Ovarian Epithelial Tumor	6.97525	Other
ACH-000585	0.0307595	EPLC272H	Non-Small Cell Lung Cancer	Lung	Non-Small Cell Lung Cancer	7.34043	Other
ACH-000587	-0.0303295	NCIH1975	Non-Small Cell Lung Cancer	Lung	Non-Small Cell Lung Cancer	7.95718	Other
ACH-000588	0.0710093	KMS26	Mature B-Cell Neoplasms	Lymphoid	Mature B-Cell Neoplasms	2.65103	Other
ACH-000589	0.0830441	NCIH1437	Non-Small Cell Lung Cancer	Lung	Non-Small Cell Lung Cancer	8.35151	Other
ACH-000591	0.0110825	LN235	Diffuse Glioma	CNS/Brain	Diffuse Glioma	7.68684	Other
ACH-000592	0.178893	TM31	Diffuse Glioma	CNS/Brain	Diffuse Glioma	8.24023	Other
ACH-000593	-0.0897994	BC3C	Bladder Urothelial Carcinoma	Bladder/Urinary Tract	Bladder Urothelial Carcinoma	8.22145	Other
ACH-000595	0.00554025	LN229	Diffuse Glioma	CNS/Brain	Diffuse Glioma	8.11956	Other
ACH-000596	-0.0561884	LCLC97TM1	Non-Small Cell Lung Cancer	Lung	Non-Small Cell Lung Cancer	7.52849	Other
ACH-000597	0.0640981	TTC709	Rhabdoid Cancer	Soft Tissue	Rhabdoid Cancer	7.92428	Other
ACH-000599	-0.0489599	PATU8902	Pancreatic Adenocarcinoma	Pancreas	Pancreatic Adenocarcinoma	4.83421	Other
ACH-000601	-0.0203807	MIAPACA2	Pancreatic Adenocarcinoma	Pancreas	Pancreatic Adenocarcinoma	6.61196	Other
ACH-000602	0.00468452	M07E	Acute Myeloid Leukemia	Myeloid	Acute Myeloid Leukemia	7.58185	Other
ACH-000604	0.122128	KYO1	Myeloproliferative Neoplasms	Myeloid	Myeloproliferative Neoplasms	7.45718	Other
ACH-000605	0.0957591	TE6	Esophageal Squamous Cell Carcinoma	Esophagus/Stomach	Esophageal Squamous Cell Carcinoma	6.92786	Other
ACH-000606	0.13561	PECAPJ34CLONEC12	Head and Neck Squamous Cell Carcinoma	Head and Neck	Head and Neck Squamous Cell Carcinoma	7.61534	Other
ACH-000607	-0.00389584	KYM1	Rhabdoid Cancer	Kidney	Rhabdoid Cancer	6.86695	Other
ACH-000608	0.00702044	COV644	Ovarian Epithelial Tumor	Ovary/Fallopian Tube	Ovarian Epithelial Tumor	7.76433	Other
ACH-000609	-0.0893053	SF126	Diffuse Glioma	CNS/Brain	Diffuse Glioma	8.71259	Other
ACH-000614	0.02169	RVH421	Melanoma	Skin	Melanoma	7.77329	Other
ACH-000616	-0.0523497	HS746T	Esophagogastric Adenocarcinoma	Esophagus/Stomach	Esophagogastric Adenocarcinoma	7.07947	Other
ACH-000618	-0.0250717	SNU1041	Head and Neck Squamous Cell Carcinoma	Head and Neck	Head and Neck Squamous Cell Carcinoma	7.99288	Other
ACH-000619	0.0292286	PECAPJ15	Head and Neck Squamous Cell Carcinoma	Head and Neck	Head and Neck Squamous Cell Carcinoma	8.32118	Other
ACH-000620	0.00835697	JHH1	Hepatocellular Carcinoma	Liver	Hepatocellular Carcinoma	9.3282	Other
ACH-000621	0.0684328	MDAMB157	Invasive Breast Carcinoma	Breast	Invasive Breast Carcinoma	7.8584	Other
ACH-000622	0.0650789	KNS42	Diffuse Glioma	CNS/Brain	Diffuse Glioma	7.1473	Other
ACH-000623	0.188272	SNU201	Diffuse Glioma	CNS/Brain	Diffuse Glioma	10.1489	Other
ACH-000624	0.0262233	HCC1806	Breast Ductal Carcinoma In Situ	Breast	Breast Ductal Carcinoma In Situ	6.15474	Other
ACH-000627	0.0587908	LCLC103H	Non-Small Cell Lung Cancer	Lung	Non-Small Cell Lung Cancer	8.19332	Other
ACH-000630	-0.096885	YD8	Head and Neck Squamous Cell Carcinoma	Head and Neck	Head and Neck Squamous Cell Carcinoma	9.19556	Other
ACH-000631	0.0785237	KS1	Diffuse Glioma	CNS/Brain	Diffuse Glioma	8.94453	Other
ACH-000632	0.0974128	HS944T	Melanoma	Skin	Melanoma	7.17397	Other
ACH-000633	0.0727305	FU97	Esophagogastric Adenocarcinoma	Esophagus/Stomach	Esophagogastric Adenocarcinoma	7.07656	Other
ACH-000634	0.0990533	LN340	Diffuse Glioma	CNS/Brain	Diffuse Glioma	9.50497	Other
ACH-000637	0.084191	KYSE520	Esophageal Squamous Cell Carcinoma	Esophagus/Stomach	Esophageal Squamous Cell Carcinoma	7.08016	Other
ACH-000638	0.0582496	NCIH441	Non-Small Cell Lung Cancer	Lung	Non-Small Cell Lung Cancer	7.15834	Other
ACH-000639	0.00573572	NCIH211	Lung Neuroendocrine Tumor	Lung	Lung Neuroendocrine Tumor	8.49902	Other
ACH-000645	0.0104309	JL1	Pleural Mesothelioma	Pleura	Pleural Mesothelioma	9.27993	Other
ACH-000646	0.0340138	OVMANA	Ovarian Epithelial Tumor	Ovary/Fallopian Tube	Ovarian Epithelial Tumor	6.16612	Other
ACH-000647	0.0408955	TE1	Esophageal Squamous Cell Carcinoma	Esophagus/Stomach	Esophageal Squamous Cell Carcinoma	6.44872	Other
ACH-000648	-0.0589147	NCIH28	Pleural Mesothelioma	Pleura	Pleural Mesothelioma	7.59901	Other
ACH-000649	-0.148162	786O	Renal Cell Carcinoma	Kidney	Renal Cell Carcinoma	8.59535	Other
ACH-000651	-0.0763006	SW620	Colorectal Adenocarcinoma	Bowel	Colorectal Adenocarcinoma	7.5815	Other
ACH-000652	-0.172447	SUIT2	Pancreatic Adenocarcinoma	Pancreas	Pancreatic Adenocarcinoma	7.05233	Other
ACH-000653	-0.0705814	JJN3	Mature B-Cell Neoplasms	Lymphoid	Mature B-Cell Neoplasms	7.97965	Other
ACH-000654	-0.209344	RAJI	Non-Hodgkin Lymphoma	Lymphoid	Non-Hodgkin Lymphoma	8.26588	Other
ACH-000655	0.0119894	SF268	Diffuse Glioma	CNS/Brain	Diffuse Glioma	8.40168	Other
ACH-000656	-0.522526	SUDHL8	Mature B-Cell Neoplasms	Lymphoid	Mature B-Cell Neoplasms	10.1079	Other
ACH-000657	-0.129761	A2780	Ovarian Epithelial Tumor	Ovary/Fallopian Tube	Ovarian Epithelial Tumor	7.38554	Other
ACH-000660	-0.528868	SUDHL5	Mature B-Cell Neoplasms	Lymphoid	Mature B-Cell Neoplasms	8.8682	Other
ACH-000661	-0.11425	WM1799	Melanoma	Skin	Melanoma	8.22514	Other
ACH-000662	-0.0668727	CORL23	Non-Small Cell Lung Cancer	Lung	Non-Small Cell Lung Cancer	7.67452	Other
ACH-000663	0.0225253	OVTOKO	Ovarian Epithelial Tumor	Ovary/Fallopian Tube	Ovarian Epithelial Tumor	7.65475	Other
ACH-000664	-0.0128405	SUDHL1	Mature T and NK Neoplasms	Lymphoid	Mature T and NK Neoplasms	6.51458	Other
ACH-000665	0.0945017	SKMES1	Non-Small Cell Lung Cancer	Lung	Non-Small Cell Lung Cancer	8.06541	Other
ACH-000666	0.178865	NCIH1355	Non-Small Cell Lung Cancer	Lung	Non-Small Cell Lung Cancer	6.70722	Other
ACH-000667	0.0272532	HCC44	Non-Small Cell Lung Cancer	Lung	Non-Small Cell Lung Cancer	7.06107	Other
ACH-000668	0.153196	HCC70	Invasive Breast Carcinoma	Breast	Invasive Breast Carcinoma	5.39114	Other
ACH-000671	-0.0469937	HUH6	Hepatoblastoma	Liver	Hepatoblastoma	7.50103	Other
ACH-000672	0.0239671	IALM	Non-Small Cell Lung Cancer	Lung	Non-Small Cell Lung Cancer	8.49492	Other
ACH-000673	0.0666323	LN443	Diffuse Glioma	CNS/Brain	Diffuse Glioma	8.2917	Other
ACH-000676	0.023991	LN464	Melanoma	Skin	Melanoma	8.86218	Other
ACH-000677	0.0271607	SW1573	Non-Small Cell Lung Cancer	Lung	Non-Small Cell Lung Cancer	2.38073	Other
ACH-000681	-0.00286047	A549	Non-Small Cell Lung Cancer	Lung	Non-Small Cell Lung Cancer	8.12154	Other
ACH-000682	0.0602996	SNU1066	Head and Neck Squamous Cell Carcinoma	Head and Neck	Head and Neck Squamous Cell Carcinoma	8.51142	Other
ACH-000683	0.0337557	SNU503	Colorectal Adenocarcinoma	Bowel	Colorectal Adenocarcinoma	7.32325	Other
ACH-000684	0.42701	KMRC1	Renal Cell Carcinoma	Kidney	Renal Cell Carcinoma	8.07023	Other
ACH-000685	-0.0726368	L33	Adenosquamous Carcinoma of the Pancreas	Pancreas	Adenosquamous Carcinoma of the Pancreas	7.13878	Other
ACH-000688	-0.107375	OV7	Ovarian Epithelial Tumor	Ovary/Fallopian Tube	Ovarian Epithelial Tumor	8.71954	Other
ACH-000693	-0.0015741	KYSE180	Esophageal Squamous Cell Carcinoma	Esophagus/Stomach	Esophageal Squamous Cell Carcinoma	7.26684	Other
ACH-000694	0.0529224	TE9	Esophageal Squamous Cell Carcinoma	Esophagus/Stomach	Esophageal Squamous Cell Carcinoma	7.86721	Other
ACH-000695	-0.110757	CORL47	Lung Neuroendocrine Tumor	Lung	Lung Neuroendocrine Tumor	7.71784	Other
ACH-000696	-0.0232565	OVCAR8	Ovarian Epithelial Tumor	Ovary/Fallopian Tube	Ovarian Epithelial Tumor	7.88072	Other
ACH-000697	0.0372494	A3KAW	Mature B-Cell Neoplasms	Lymphoid	Mature B-Cell Neoplasms	8.93123	Other
ACH-000698	0.0250018	DMS53	Lung Neuroendocrine Tumor	Lung	Lung Neuroendocrine Tumor	8.0987	Other
ACH-000699	0.0874238	HCC1395	Invasive Breast Carcinoma	Breast	Invasive Breast Carcinoma	8.31937	Other
ACH-000700	-0.126522	NCIH2882	Non-Small Cell Lung Cancer	Lung	Non-Small Cell Lung Cancer	8.41858	Other
ACH-000701	-0.049105	RMUGS	Ovarian Epithelial Tumor	Ovary/Fallopian Tube	Ovarian Epithelial Tumor	8.05973	Other
ACH-000702	0.00751257	L1236	Hodgkin Lymphoma	Lymphoid	Hodgkin Lymphoma	6.74728	Other
ACH-000704	0.20462	OAW42	Ovarian Epithelial Tumor	Ovary/Fallopian Tube	Ovarian Epithelial Tumor	8.72604	Other
ACH-000706	0.0889371	EKVX	Non-Small Cell Lung Cancer	Lung	Non-Small Cell Lung Cancer	8.04645	Other
ACH-000709	-0.205203	KMRC2	Renal Cell Carcinoma	Kidney	Renal Cell Carcinoma	8.19593	Other
ACH-000711	0.0725885	JIMT1	Invasive Breast Carcinoma	Breast	Invasive Breast Carcinoma	7.31905	Other
ACH-000713	0.0340307	CAOV3	Ovarian Epithelial Tumor	Ovary/Fallopian Tube	Ovarian Epithelial Tumor	7.30923	Other
ACH-000714	0.0379181	KMS11	Mature B-Cell Neoplasms	Lymphoid	Mature B-Cell Neoplasms	4.84314	Other
ACH-000716	-0.0536846	TT2609C02	Well-Differentiated Thyroid Cancer	Thyroid	Well-Differentiated Thyroid Cancer	7.3717	Other
ACH-000717	0.0164313	COLO680N	Esophageal Squamous Cell Carcinoma	Esophagus/Stomach	Esophageal Squamous Cell Carcinoma	8.40933	Other
ACH-000718	-0.0585137	NCIH2291	Non-Small Cell Lung Cancer	Lung	Non-Small Cell Lung Cancer	7.22061	Other
ACH-000719	0.0502137	RMGI	Ovarian Epithelial Tumor	Ovary/Fallopian Tube	Ovarian Epithelial Tumor	8.95582	Other
ACH-000720	0.0931145	TCCSUP	Bladder Urothelial Carcinoma	Bladder/Urinary Tract	Bladder Urothelial Carcinoma	7.39372	Other
ACH-000721	-0.099792	HMC18	Invasive Breast Carcinoma	Breast	Invasive Breast Carcinoma	7.54074	Other
ACH-000722	-0.124068	SNUC1	Colorectal Adenocarcinoma	Bowel	Colorectal Adenocarcinoma	7.67792	Other
ACH-000724	0.249902	HT1376	Bladder Urothelial Carcinoma	Bladder/Urinary Tract	Bladder Urothelial Carcinoma	8.39496	Other
ACH-000725	0.0223841	HCC202	Breast Ductal Carcinoma In Situ	Breast	Breast Ductal Carcinoma In Situ	7.18518	Other
ACH-000732	-0.0130184	PECAPJ41CLONED2	Head and Neck Squamous Cell Carcinoma	Head and Neck	Head and Neck Squamous Cell Carcinoma	7.35638	Other
ACH-000734	-0.0418986	JHH5	Hepatocellular Carcinoma	Liver	Hepatocellular Carcinoma	6.50818	Other
ACH-000735	-0.0824404	PECAPJ49	Head and Neck Squamous Cell Carcinoma	Head and Neck	Head and Neck Squamous Cell Carcinoma	8.07346	Other
ACH-000736	-0.150802	SNU601	Esophagogastric Adenocarcinoma	Esophagus/Stomach	Esophagogastric Adenocarcinoma	8.8704	Other
ACH-000738	0.0673591	GB1	Diffuse Glioma	CNS/Brain	Diffuse Glioma	7.44674	Other
ACH-000739	-0.144628	HEPG2	Hepatoblastoma	Liver	Hepatoblastoma	0.594033	Other
ACH-000740	-0.0260284	A253	Head and Neck Squamous Cell Carcinoma	Head and Neck	Head and Neck Squamous Cell Carcinoma	7.7674	Other
ACH-000741	0.00798891	UBLC1	Bladder Urothelial Carcinoma	Bladder/Urinary Tract	Bladder Urothelial Carcinoma	8.04209	Other
ACH-000746	-0.0759001	GSS	Esophagogastric Adenocarcinoma	Esophagus/Stomach	Esophagogastric Adenocarcinoma	3.07698	Other
ACH-000747	0.0362512	NCIH1703	Non-Small Cell Lung Cancer	Lung	Non-Small Cell Lung Cancer	6.51954	Other
ACH-000748	0.181596	SJSA1	Osteosarcoma	Bone	Osteosarcoma	9.36943	Other
ACH-000749	0.0444702	DMS273	Lung Neuroendocrine Tumor	Lung	Lung Neuroendocrine Tumor	7.55549	Other
ACH-000753	0.0630938	JMSU1	Bladder Urothelial Carcinoma	Bladder/Urinary Tract	Bladder Urothelial Carcinoma	7.40435	Other
ACH-000754	0.112249	L428	Hodgkin Lymphoma	Lymphoid	Hodgkin Lymphoma	6.76998	Other
ACH-000756	-0.0447039	GI1	Diffuse Glioma	CNS/Brain	Diffuse Glioma	7.95614	Other
ACH-000757	0.195339	A427	Non-Small Cell Lung Cancer	Lung	Non-Small Cell Lung Cancer	6.89957	Other
ACH-000758	-0.166931	MKN74	Esophagogastric Adenocarcinoma	Esophagus/Stomach	Esophagogastric Adenocarcinoma	6.409	Other
ACH-000760	0.131087	LNZ308	Diffuse Glioma	CNS/Brain	Diffuse Glioma	7.08193	Other
ACH-000762	0.0596174	YD38	Head and Neck Squamous Cell Carcinoma	Head and Neck	Head and Neck Squamous Cell Carcinoma	6.65273	Other
ACH-000763	0.0622376	MM1S	Mature B-Cell Neoplasms	Lymphoid	Mature B-Cell Neoplasms	1.3749	Other
ACH-000764	0.214017	SH10TC	Esophagogastric Adenocarcinoma	Esophagus/Stomach	Esophagogastric Adenocarcinoma	8.12748	Other
ACH-000765	-0.0280094	WM983B	Melanoma	Skin	Melanoma	7.57564	Other
ACH-000766	0.0207304	NCIH1648	Non-Small Cell Lung Cancer	Lung	Non-Small Cell Lung Cancer	7.30045	Other
ACH-000767	-0.219714	NCIH526	Lung Neuroendocrine Tumor	Lung	Lung Neuroendocrine Tumor	9.57867	Other
ACH-000768	-0.0263237	MDAMB231	Invasive Breast Carcinoma	Breast	Invasive Breast Carcinoma	8.00407	Other
ACH-000769	-0.0402777	LK2	Non-Small Cell Lung Cancer	Lung	Non-Small Cell Lung Cancer	7.42131	Other
ACH-000770	0.0251292	P31FUJ	Acute Myeloid Leukemia	Myeloid	Acute Myeloid Leukemia	7.6513	Other
ACH-000771	0.0630556	BICR56	Head and Neck Squamous Cell Carcinoma	Head and Neck	Head and Neck Squamous Cell Carcinoma	7.04737	Other
ACH-000773	-0.0391407	KIJK	Mature T and NK Neoplasms	Lymphoid	Mature T and NK Neoplasms	7.08523	Other
ACH-000774	-0.112232	RERFLCAD2	Non-Small Cell Lung Cancer	Lung	Non-Small Cell Lung Cancer	8.10009	Other
ACH-000775	-0.0898806	NCIH727	Lung Neuroendocrine Tumor	Lung	Lung Neuroendocrine Tumor	6.59861	Other
ACH-000776	-0.212557	ONS76	Embryonal Tumor	CNS/Brain	Embryonal Tumor	8.74022	Other
ACH-000777	0.0751016	KYSE30	Esophageal Squamous Cell Carcinoma	Esophagus/Stomach	Esophageal Squamous Cell Carcinoma	6.82211	Other
ACH-000778	0.0763862	HSC3	Head and Neck Squamous Cell Carcinoma	Head and Neck	Head and Neck Squamous Cell Carcinoma	8.09463	Other
ACH-000781	0.0629149	NCIH2023	Non-Small Cell Lung Cancer	Lung	Non-Small Cell Lung Cancer	7.30981	Other
ACH-000782	-0.151974	SEM	B-Cell Acute Lymphoblastic Leukemia	Lymphoid	B-Cell Acute Lymphoblastic Leukemia	8.53011	Other
ACH-000783	-0.0691929	CAMA1	Invasive Breast Carcinoma	Breast	Invasive Breast Carcinoma	7.6089	Other
ACH-000784	0.0362954	KYSE70	Esophageal Squamous Cell Carcinoma	Esophagus/Stomach	Esophageal Squamous Cell Carcinoma	6.90516	Other
ACH-000785	0.0811974	NCIH2126	Non-Small Cell Lung Cancer	Lung	Non-Small Cell Lung Cancer	7.91848	Other
ACH-000787	0.0557995	LXF289	Non-Small Cell Lung Cancer	Lung	Non-Small Cell Lung Cancer	7.78218	Other
ACH-000788	0.0929133	A2058	Melanoma	Skin	Melanoma	7.90421	Other
ACH-000790	0.0798918	SHP77	Lung Neuroendocrine Tumor	Lung	Lung Neuroendocrine Tumor	2.8529	Other
ACH-000791	0.213458	RERFLCAD1	Non-Small Cell Lung Cancer	Lung	Non-Small Cell Lung Cancer	7.69285	Other
ACH-000792	0.121224	BFTC909	Renal Cell Carcinoma	Kidney	Renal Cell Carcinoma	8.75085	Other
ACH-000793	0.0176463	KATOIII	Esophagogastric Adenocarcinoma	Esophagus/Stomach	Esophagogastric Adenocarcinoma	7.01789	Other
ACH-000794	-0.000390828	BICR22	Head and Neck Squamous Cell Carcinoma	Head and Neck	Head and Neck Squamous Cell Carcinoma	7.13487	Other
ACH-000796	0.0723657	MCAS	Ovarian Epithelial Tumor	Ovary/Fallopian Tube	Ovarian Epithelial Tumor	7.9385	Other
ACH-000798	-0.0562832	CL40	Colorectal Adenocarcinoma	Bowel	Colorectal Adenocarcinoma	7.68966	Other
ACH-000799	-0.0231686	HS695T	Melanoma	Skin	Melanoma	8.62067	Other
ACH-000800	0.0737146	NCIH446	Lung Neuroendocrine Tumor	Lung	Lung Neuroendocrine Tumor	7.63276	Other
ACH-000801	0.108327	HS936T	Melanoma	Skin	Melanoma	8.76588	Other
ACH-000802	0.125495	BFTC905	Bladder Urothelial Carcinoma	Bladder/Urinary Tract	Bladder Urothelial Carcinoma	7.14862	Other
ACH-000804	0.0192372	NB1	Neuroblastoma	Peripheral Nervous System	Neuroblastoma	7.69684	Other
ACH-000805	0.0224024	COLO679	Melanoma	Skin	Melanoma	9.06076	Other
ACH-000807	-0.0275346	SNU738	Diffuse Glioma	CNS/Brain	Diffuse Glioma	8.03061	Other
ACH-000809	0.119576	KYSE410	Esophageal Squamous Cell Carcinoma	Esophagus/Stomach	Esophageal Squamous Cell Carcinoma	7.50262	Other
ACH-000810	0.291301	SKMEL30	Melanoma	Skin	Melanoma	8.50593	Other
ACH-000811	0.00930765	SKOV3	Ovarian Epithelial Tumor	Ovary/Fallopian Tube	Ovarian Epithelial Tumor	9.32025	Other
ACH-000817	-0.0389082	RPMI8226	Mature B-Cell Neoplasms	Lymphoid	Mature B-Cell Neoplasms	6.09807	Other
ACH-000819	0.0812386	LN18	Diffuse Glioma	CNS/Brain	Diffuse Glioma	7.91617	Other
ACH-000820	-0.267391	SW403	Colorectal Adenocarcinoma	Bowel	Colorectal Adenocarcinoma	7.39625	Other
ACH-000821	0.0295914	EJM	Mature B-Cell Neoplasms	Lymphoid	Mature B-Cell Neoplasms	4.63099	Other
ACH-000822	0.0268991	SKMEL24	Melanoma	Skin	Melanoma	9.20354	Other
ACH-000823	0.105262	KYSE140	Esophageal Squamous Cell Carcinoma	Esophagus/Stomach	Esophageal Squamous Cell Carcinoma	6.9159	Other
ACH-000824	0.00629408	KYSE510	Esophageal Squamous Cell Carcinoma	Esophagus/Stomach	Esophageal Squamous Cell Carcinoma	7.01916	Other
ACH-000826	0.103608	CAL12T	Non-Small Cell Lung Cancer	Lung	Non-Small Cell Lung Cancer	6.49826	Other
ACH-000827	-0.0112024	WM793	Melanoma	Skin	Melanoma	8.09123	Other
ACH-000829	-0.163859	HUNS1	Mature B-Cell Neoplasms	Lymphoid	Mature B-Cell Neoplasms	6.11563	Other
ACH-000831	-0.130525	HEC50B	Endometrial Carcinoma	Uterus	Endometrial Carcinoma	7.70837	Other
ACH-000832	0.0844115	CAL27	Head and Neck Squamous Cell Carcinoma	Head and Neck	Head and Neck Squamous Cell Carcinoma	7.60878	Other
ACH-000833	-0.335778	RH30	Rhabdomyosarcoma	Soft Tissue	Rhabdomyosarcoma	7.39665	Other
ACH-000834	-0.0261801	UMUC1	Bladder Urothelial Carcinoma	Bladder/Urinary Tract	Bladder Urothelial Carcinoma	7.97808	Other
ACH-000835	0.00976459	GCT	Undifferentiated Pleomorphic Sarcoma/Malignant Fibrous Histiocytoma/High-Grade Spindle Cell Sarcoma	Soft Tissue	Undifferentiated Pleomorphic Sarcoma/Malignant Fibrous Histiocytoma/High-Grade Spindle Cell Sarcoma	8.22761	Other
ACH-000836	0.132521	YD15	Head and Neck Squamous Cell Carcinoma	Head and Neck	Head and Neck Squamous Cell Carcinoma	7.3202	Other
ACH-000837	0.0965903	NCIH322	Non-Small Cell Lung Cancer	Lung	Non-Small Cell Lung Cancer	7.34434	Other
ACH-000838	0.12752	AMO1	Mature B-Cell Neoplasms	Lymphoid	Mature B-Cell Neoplasms	7.2295	Other
ACH-000839	-0.0493901	SCABER	Bladder Squamous Cell Carcinoma	Bladder/Urinary Tract	Bladder Squamous Cell Carcinoma	7.69138	Other
ACH-000840	-0.175775	HCC366	Non-Small Cell Lung Cancer	Lung	Non-Small Cell Lung Cancer	8.42311	Other
ACH-000841	-0.000577761	NCIH2087	Non-Small Cell Lung Cancer	Lung	Non-Small Cell Lung Cancer	7.42433	Other
ACH-000843	0.0702909	HARA	Non-Small Cell Lung Cancer	Lung	Non-Small Cell Lung Cancer	7.6082	Other
ACH-000845	-0.0739054	NCIH1373	Non-Small Cell Lung Cancer	Lung	Non-Small Cell Lung Cancer	7.50449	Other
ACH-000846	0.0923912	FADU	Head and Neck Squamous Cell Carcinoma	Head and Neck	Head and Neck Squamous Cell Carcinoma	7.32771	Other
ACH-000847	0.00876581	HGC27	Esophagogastric Adenocarcinoma	Esophagus/Stomach	Esophagogastric Adenocarcinoma	7.96059	Other
ACH-000848	-0.0254682	JHH7	Hepatocellular Carcinoma	Liver	Hepatocellular Carcinoma	5.51474	Other
ACH-000849	-0.0239114	MDAMB468	Invasive Breast Carcinoma	Breast	Invasive Breast Carcinoma	7.2489	Other
ACH-000851	0.0670432	MORCPR	Non-Small Cell Lung Cancer	Lung	Non-Small Cell Lung Cancer	7.18609	Other
ACH-000853	0.0390637	NCIH661	Non-Small Cell Lung Cancer	Lung	Non-Small Cell Lung Cancer	8.2359	Other
ACH-000855	0.102342	KYSE150	Esophageal Squamous Cell Carcinoma	Esophagus/Stomach	Esophageal Squamous Cell Carcinoma	6.4958	Other
ACH-000856	0.0329853	CAL51	Invasive Breast Carcinoma	Breast	Invasive Breast Carcinoma	8.17749	Other
ACH-000858	0.0973871	KNS62	Non-Small Cell Lung Cancer	Lung	Non-Small Cell Lung Cancer	7.44768	Other
ACH-000859	-0.00850992	HCC1954	Breast Ductal Carcinoma In Situ	Breast	Breast Ductal Carcinoma In Situ	7.82566	Other
ACH-000860	0.0257558	NCIH358	Non-Small Cell Lung Cancer	Lung	Non-Small Cell Lung Cancer	7.22934	Other
ACH-000861	0.0383775	HOP62	Non-Small Cell Lung Cancer	Lung	Non-Small Cell Lung Cancer	8.06242	Other
ACH-000862	-0.00907597	KMBC2	Bladder Urothelial Carcinoma	Bladder/Urinary Tract	Bladder Urothelial Carcinoma	0.634972	Other
ACH-000863	0.075899	DBTRG05MG	Diffuse Glioma	CNS/Brain	Diffuse Glioma	8.50807	Other
ACH-000864	0.122599	COLO684	Endometrial Carcinoma	Uterus	Endometrial Carcinoma	6.85727	Other
ACH-000865	-0.0257237	KYSE450	Esophageal Squamous Cell Carcinoma	Esophagus/Stomach	Esophageal Squamous Cell Carcinoma	7.54133	Other
ACH-000866	0.0467133	NCIH1048	Lung Neuroendocrine Tumor	Lung	Lung Neuroendocrine Tumor	8.04713	Other
ACH-000867	0.0796736	CHAGOK1	Non-Small Cell Lung Cancer	Lung	Non-Small Cell Lung Cancer	6.8968	Other
ACH-000869	0.155689	NCIH1568	Non-Small Cell Lung Cancer	Lung	Non-Small Cell Lung Cancer	7.78068	Other
ACH-000871	-0.035224	NCIH510	Lung Neuroendocrine Tumor	Lung	Lung Neuroendocrine Tumor	6.38999	Other
ACH-000872	-0.145144	HCC515	Non-Small Cell Lung Cancer	Lung	Non-Small Cell Lung Cancer	6.80143	Other
ACH-000873	0.0579569	KYSE270	Esophageal Squamous Cell Carcinoma	Esophagus/Stomach	Esophageal Squamous Cell Carcinoma	7.80373	Other
ACH-000874	0.11953	RS411	B-Cell Acute Lymphoblastic Leukemia	Lymphoid	B-Cell Acute Lymphoblastic Leukemia	8.99401	Other
ACH-000876	0.00758799	MDAMB415	Invasive Breast Carcinoma	Breast	Invasive Breast Carcinoma	8.21833	Other
ACH-000878	-0.0864753	HCC15	Non-Small Cell Lung Cancer	Lung	Non-Small Cell Lung Cancer	8.24122	Other
ACH-000879	-0.0553969	MFE296	Endometrial Carcinoma	Uterus	Endometrial Carcinoma	7.77237	Other
ACH-000880	-0.0559618	AGS	Esophagogastric Adenocarcinoma	Esophagus/Stomach	Esophagogastric Adenocarcinoma	9.09603	Other
ACH-000881	0.0469236	MELJUSO	Melanoma	Skin	Melanoma	8.01431	Other
ACH-000882	0.11724	IGR1	Melanoma	Skin	Melanoma	8.12001	Other
ACH-000884	0.0356963	MDAMB435S	Melanoma	Skin	Melanoma	7.33805	Other
ACH-000885	0.173087	TOV21G	Ovarian Epithelial Tumor	Ovary/Fallopian Tube	Ovarian Epithelial Tumor	8.57757	Other
ACH-000886	0.0168741	NCIH2009	Non-Small Cell Lung Cancer	Lung	Non-Small Cell Lung Cancer	7.91092	Other
ACH-000887	-0.0561611	SF172	Diffuse Glioma	CNS/Brain	Diffuse Glioma	7.1286	Other
ACH-000888	-0.0480368	NCIH1793	Non-Small Cell Lung Cancer	Lung	Non-Small Cell Lung Cancer	6.99188	Other
ACH-000889	-0.0361236	KMM1	Mature B-Cell Neoplasms	Lymphoid	Mature B-Cell Neoplasms	5.56628	Other
ACH-000890	0.0439193	SW1271	SMARCA4-deficient undifferentiated tumor	Lung	SMARCA4-deficient undifferentiated tumor	7.99167	Other
ACH-000894	-0.0333475	NCIH1869	Non-Small Cell Lung Cancer	Lung	Non-Small Cell Lung Cancer	6.9217	Other
ACH-000896	0.0858142	647V	Bladder Urothelial Carcinoma	Bladder/Urinary Tract	Bladder Urothelial Carcinoma	8.47148	Other
ACH-000898	-0.0859374	SNU719	Esophagogastric Adenocarcinoma	Esophagus/Stomach	Esophagogastric Adenocarcinoma	8.04931	Other
ACH-000899	0.13003	WM88	Melanoma	Skin	Melanoma	8.59552	Other
ACH-000900	0.0984254	NCIH23	Non-Small Cell Lung Cancer	Lung	Non-Small Cell Lung Cancer	6.85824	Other
ACH-000901	-0.0899824	HCC1359	Non-Small Cell Lung Cancer	Lung	Non-Small Cell Lung Cancer	7.898	Other
ACH-000903	0.00378802	FTC133	Well-Differentiated Thyroid Cancer	Thyroid	Well-Differentiated Thyroid Cancer	7.6149	Other
ACH-000905	-0.00463927	5637	Bladder Urothelial Carcinoma	Bladder/Urinary Tract	Bladder Urothelial Carcinoma	8.54471	Other
ACH-000906	0.0113472	ES2	Ovarian Epithelial Tumor	Ovary/Fallopian Tube	Ovarian Epithelial Tumor	8.25914	Other
ACH-000907	0.0350136	SNU349	Renal Cell Carcinoma	Kidney	Renal Cell Carcinoma	8.94723	Other
ACH-000910	-0.0288694	MDAMB453	Invasive Breast Carcinoma	Breast	Invasive Breast Carcinoma	7.70913	Other
ACH-000911	0.107729	NUGC3	Esophagogastric Adenocarcinoma	Esophagus/Stomach	Esophagogastric Adenocarcinoma	7.67228	Other
ACH-000912	-0.0418319	NCIH2286	Lung Neuroendocrine Tumor	Lung	Lung Neuroendocrine Tumor	8.24825	Other
ACH-000913	-0.0424369	ESS1	Uterine Sarcoma/Mesenchymal	Uterus	Uterine Sarcoma/Mesenchymal	8.22966	Other
ACH-000914	-0.0983013	HT	Mature B-Cell Neoplasms	Lymphoid	Mature B-Cell Neoplasms	9.20493	Other
ACH-000915	0.092138	IPC298	Melanoma	Skin	Melanoma	7.84671	Other
ACH-000916	-0.0511878	NCIH1573	Non-Small Cell Lung Cancer	Lung	Non-Small Cell Lung Cancer	6.38711	Other
ACH-000917	0.13818	TE4	Esophageal Squamous Cell Carcinoma	Esophagus/Stomach	Esophageal Squamous Cell Carcinoma	7.4226	Other
ACH-000919	0.0229628	IM95	Esophagogastric Adenocarcinoma	Esophagus/Stomach	Esophagogastric Adenocarcinoma	7.92258	Other
ACH-000920	0.14258	CMLT1	Myeloproliferative Neoplasms	Myeloid	Myeloproliferative Neoplasms	8.12055	Other
ACH-000921	0.0403782	NCIH157DM	Non-Small Cell Lung Cancer	Lung	Non-Small Cell Lung Cancer	7.81494	Other
ACH-000922	-0.706826	RCHACV	B-Cell Acute Lymphoblastic Leukemia	Lymphoid	B-Cell Acute Lymphoblastic Leukemia	7.68079	Other
ACH-000924	-0.0456419	NCIH2172	Non-Small Cell Lung Cancer	Lung	Non-Small Cell Lung Cancer	7.40201	Other
ACH-000926	-0.127435	HT55	Colorectal Adenocarcinoma	Bowel	Colorectal Adenocarcinoma	7.14164	Other
ACH-000928	-0.0598718	JHUEM1	Endometrial Carcinoma	Uterus	Endometrial Carcinoma	7.92923	Other
ACH-000929	-0.0778942	NCIH2110	Non-Small Cell Lung Cancer	Lung	Non-Small Cell Lung Cancer	8.02181	Other
ACH-000932	-0.0164695	SNU1	Esophagogastric Adenocarcinoma	Esophagus/Stomach	Esophagogastric Adenocarcinoma	7.90086	Other
ACH-000934	0.0928431	MDAMB361	Invasive Breast Carcinoma	Breast	Invasive Breast Carcinoma	7.24808	Other
ACH-000935	0.100675	MDST8	Colorectal Adenocarcinoma	Bowel	Colorectal Adenocarcinoma	8.57984	Other
ACH-000936	-0.114385	EFO27	Ovarian Epithelial Tumor	Ovary/Fallopian Tube	Ovarian Epithelial Tumor	8.66825	Other
ACH-000937	0.0249014	PF382	T-Lymphoblastic Leukemia/Lymphoma	Lymphoid	T-Lymphoblastic Leukemia/Lymphoma	7.63105	Other
ACH-000938	-0.651578	NALM6	B-Cell Acute Lymphoblastic Leukemia	Lymphoid	B-Cell Acute Lymphoblastic Leukemia	8.55805	Other
ACH-000939	-0.0566335	SKUT1	Uterine Sarcoma/Mesenchymal	Uterus	Uterine Sarcoma/Mesenchymal	8.44679	Other
ACH-000941	0.0571526	HEC1B	Endometrial Carcinoma	Uterus	Endometrial Carcinoma	7.81972	Other
ACH-000943	0.0114871	RKO	Colorectal Adenocarcinoma	Bowel	Colorectal Adenocarcinoma	6.34128	Other
ACH-000944	-0.398397	NAMALWA	Mature B-Cell Neoplasms	Lymphoid	Mature B-Cell Neoplasms	8.56299	Other
ACH-000945	0.0468749	NCIH650	Non-Small Cell Lung Cancer	Lung	Non-Small Cell Lung Cancer	7.0998	Other
ACH-000946	-0.0663172	HEC265	Endometrial Carcinoma	Uterus	Endometrial Carcinoma	8.67465	Other
ACH-000947	-0.0895552	OVK18	Ovarian Epithelial Tumor	Ovary/Fallopian Tube	Ovarian Epithelial Tumor	8.12113	Other
ACH-000948	0.127287	2313287	Esophagogastric Adenocarcinoma	Esophagus/Stomach	Esophagogastric Adenocarcinoma	8.64215	Other
ACH-000950	0.0268038	LOVO	Colorectal Adenocarcinoma	Bowel	Colorectal Adenocarcinoma	7.38601	Other
ACH-000953	0.0403276	SUPT1	T-Lymphoblastic Leukemia/Lymphoma	Lymphoid	T-Lymphoblastic Leukemia/Lymphoma	5.81476	Other
ACH-000956	0.120346	22RV1	Prostate Adenocarcinoma	Prostate	Prostate Adenocarcinoma	8.66922	Other
ACH-000957	-0.0394353	LS180	Colorectal Adenocarcinoma	Bowel	Colorectal Adenocarcinoma	8.5185	Other
ACH-000958	-0.062738	SW48	Colorectal Adenocarcinoma	Bowel	Colorectal Adenocarcinoma	6.98655	Other
ACH-000959	-0.00519573	SNUC4	Colorectal Adenocarcinoma	Bowel	Colorectal Adenocarcinoma	8.17632	Other
ACH-000960	0.00442709	REH	B-Cell Acute Lymphoblastic Leukemia	Lymphoid	B-Cell Acute Lymphoblastic Leukemia	7.86223	Other
ACH-000961	-0.00246954	ISHIKAWAHERAKLIO02ER	Endometrial Carcinoma	Uterus	Endometrial Carcinoma	8.5252	Other
ACH-000962	0.241747	OC314	Ovarian Epithelial Tumor	Ovary/Fallopian Tube	Ovarian Epithelial Tumor	7.76826	Other
ACH-000963	-0.0582365	CCK81	Colorectal Adenocarcinoma	Bowel	Colorectal Adenocarcinoma	8.79891	Other
ACH-000965	-0.0276076	RL952	Endometrial Carcinoma	Uterus	Endometrial Carcinoma	7.92163	Other
ACH-000966	0.300747	IGROV1	Ovarian Epithelial Tumor	Ovary/Fallopian Tube	Ovarian Epithelial Tumor	8.72977	Other
ACH-000968	0.0862724	COLO792	Melanoma	Skin	Melanoma	8.48367	Other
ACH-000969	0.0720166	KM12	Colorectal Adenocarcinoma	Bowel	Colorectal Adenocarcinoma	5.6665	Other
ACH-000970	0.0515631	SNUC5	Colorectal Adenocarcinoma	Bowel	Colorectal Adenocarcinoma	6.45316	Other
ACH-000971	0.0978582	HCT116	Colorectal Adenocarcinoma	Bowel	Colorectal Adenocarcinoma	8.17748	Other
ACH-000972	0.126466	HEC151	Endometrial Carcinoma	Uterus	Endometrial Carcinoma	7.7676	Other
ACH-000973	-0.0116015	639V	Urethral Cancer	Bladder/Urinary Tract	Urethral Cancer	7.95703	Other
ACH-000974	0.092779	SNGM	Endometrial Carcinoma	Uterus	Endometrial Carcinoma	8.3893	Other
ACH-000975	0.010047	HCC2450	Non-Small Cell Lung Cancer	Lung	Non-Small Cell Lung Cancer	7.84312	Other
ACH-000976	-0.0418401	HUCCT1	Intraductal Papillary Neoplasm of the Bile Duct	Biliary Tract	Intraductal Papillary Neoplasm of the Bile Duct	1.17037	Other
ACH-000977	0.0580167	LNCAPCLONEFGC	Prostate Adenocarcinoma	Prostate	Prostate Adenocarcinoma	8.5082	Other
ACH-000978	0.154126	EN	Endometrial Carcinoma	Uterus	Endometrial Carcinoma	8.60803	Other
ACH-000979	-0.0156005	DU145	Prostate Adenocarcinoma	Prostate	Prostate Adenocarcinoma	7.95934	Other
ACH-000980	0.0380576	NCIH1155	Non-Small Cell Lung Cancer	Lung	Non-Small Cell Lung Cancer	7.26082	Other
ACH-000983	-0.0221197	KCL22	Myeloproliferative Neoplasms	Myeloid	Myeloproliferative Neoplasms	7.88952	Other
ACH-000984	0.0466243	HEC6	Endometrial Carcinoma	Uterus	Endometrial Carcinoma	8.69419	Other
ACH-000985	0.0641433	LS411N	Colorectal Adenocarcinoma	Bowel	Colorectal Adenocarcinoma	7.31871	Other
ACH-000986	0.0467649	HT115	Colorectal Adenocarcinoma	Bowel	Colorectal Adenocarcinoma	7.63639	Other
ACH-000988	-0.0193311	MFE319	Endometrial Carcinoma	Uterus	Endometrial Carcinoma	8.62607	Other
ACH-000991	0.20395	SNU81	Colorectal Adenocarcinoma	Bowel	Colorectal Adenocarcinoma	7.71562	Other
ACH-000993	-0.0525631	JHUEM7	Endometrial Carcinoma	Uterus	Endometrial Carcinoma	8.15241	Other
ACH-000994	-0.0878915	HEC59	Endometrial Carcinoma	Uterus	Endometrial Carcinoma	9.08178	Other
ACH-000995	0.379565	JURKAT	T-Lymphoblastic Leukemia/Lymphoma	Lymphoid	T-Lymphoblastic Leukemia/Lymphoma	7.89278	Other
ACH-000996	-0.0613454	HEC251	Endometrial Carcinoma	Uterus	Endometrial Carcinoma	7.99702	Other
ACH-000997	-0.0451873	HCT15	Colorectal Adenocarcinoma	Bowel	Colorectal Adenocarcinoma	8.37874	Other
ACH-001001	0.108519	143B	Osteosarcoma	Bone	Osteosarcoma	7.84269	Other
ACH-001016	0.00284153	BECKER	Diffuse Glioma	CNS/Brain	Diffuse Glioma	7.57784	Other
ACH-001020	-0.133729	BT16	Embryonal Tumor	CNS/Brain	Embryonal Tumor	7.88784	Other
ACH-001028	1.03186e-05	CHLA06ATRT	Embryonal Tumor	CNS/Brain	Embryonal Tumor	6.19921	Other
ACH-001029	-0.0241753	CHLA10	Ewing Sarcoma	Bone	Ewing Sarcoma	7.76117	Other
ACH-001031	0.0430703	CHLA266	Embryonal Tumor	CNS/Brain	Embryonal Tumor	8.06209	Other
ACH-001033	-0.148273	CHLA57	Embryonal Tumor	CNS/Brain	Embryonal Tumor	7.66171	Other
ACH-001036	-0.00969348	CMK115	Acute Myeloid Leukemia	Myeloid	Acute Myeloid Leukemia	7.21179	Other
ACH-001038	-0.0757226	COGE352	Ewing Sarcoma	Bone	Ewing Sarcoma	7.77993	Other
ACH-001039	-0.115317	COLO205	Colorectal Adenocarcinoma	Bowel	Colorectal Adenocarcinoma		Other
ACH-001041	0.0723292	CHL1DM	Melanoma	Skin	Melanoma	7.7212	Other
ACH-001048	0.0395334	COV504	Ovarian Epithelial Tumor	Ovary/Fallopian Tube	Ovarian Epithelial Tumor	9.14682	Other
ACH-001050	0.0477087	CW9019	Rhabdomyosarcoma	Soft Tissue	Rhabdomyosarcoma	8.29931	Other
ACH-001053	-0.21152	D425	Embryonal Tumor	CNS/Brain	Embryonal Tumor	8.28691	Other
ACH-001054	0.0425008	D458	Embryonal Tumor	CNS/Brain	Embryonal Tumor	6.26358	Other
ACH-001061	0.0965265	DLD1	Colorectal Adenocarcinoma	Bowel	Colorectal Adenocarcinoma	8.70093	Other
ACH-001065	-0.0139616	EVSAT	Invasive Breast Carcinoma	Breast	Invasive Breast Carcinoma		Other
ACH-001067	0.161211	F5	Meningothelial Tumor	CNS/Brain	Meningothelial Tumor	7.92409	Other
ACH-001075	-0.019636	NCIH292	Non-Small Cell Lung Cancer	Lung	Non-Small Cell Lung Cancer	8.33747	Other
ACH-001081	-0.0803768	HCC2998	Colorectal Adenocarcinoma	Bowel	Colorectal Adenocarcinoma		Other
ACH-001096	0.0527811	JR	Rhabdomyosarcoma	Soft Tissue	Rhabdomyosarcoma	7.26343	Other
ACH-001098	-0.143469	KCIMOH1	Pancreatic Adenocarcinoma	Pancreas	Pancreatic Adenocarcinoma	0.301336	Other
ACH-001099	0.187511	KD	Rhabdoid Cancer	Soft Tissue	Rhabdoid Cancer	7.40467	Other
ACH-001107	-0.0306413	KP1N	Pancreatic Adenocarcinoma	Pancreas	Pancreatic Adenocarcinoma		Other
ACH-001111	0.218315	L82	Mature T and NK Neoplasms	Lymphoid	Mature T and NK Neoplasms	6.85575	Other
ACH-001119	0.0459749	MAC2A	Mature T and NK Neoplasms	Lymphoid	Mature T and NK Neoplasms	7.11438	Other
ACH-001126	-0.00491192	MOGGUVW	Diffuse Glioma	CNS/Brain	Diffuse Glioma		Other
ACH-001128	-0.139277	MON	Rhabdoid Cancer	Soft Tissue	Rhabdoid Cancer	7.42984	Other
ACH-001129	-0.0615752	MONOMAC1	Acute Myeloid Leukemia	Myeloid	Acute Myeloid Leukemia	7.93725	Other
ACH-001134	-0.126418	MYLA	Non-Hodgkin Lymphoma	Lymphoid	Non-Hodgkin Lymphoma	6.52996	Other
ACH-001137	-0.19513	NCIH1993	Non-Small Cell Lung Cancer	Lung	Non-Small Cell Lung Cancer		Other
ACH-001145	-0.0472495	OC316	Ovarian Epithelial Tumor	Ovary/Fallopian Tube	Ovarian Epithelial Tumor	8.32159	Other
ACH-001151	0.0245547	OVCAR5	Ovarian Epithelial Tumor	Ovary/Fallopian Tube	Ovarian Epithelial Tumor	8.68048	Other
ACH-001163	0.0127767	CCLFPEDS0001T	Renal Cell Carcinoma	Kidney	Renal Cell Carcinoma	6.74325	Other
ACH-001164	-0.134168	CCLFPEDS0003T	Undifferentiated Pleomorphic Sarcoma/Malignant Fibrous Histiocytoma/High-Grade Spindle Cell Sarcoma	Soft Tissue	Undifferentiated Pleomorphic Sarcoma/Malignant Fibrous Histiocytoma/High-Grade Spindle Cell Sarcoma	8.69249	Other
ACH-001172	0.0126829	U251MGDM	Diffuse Glioma	CNS/Brain	Diffuse Glioma	8.06925	Other
ACH-001183	0.191644	RT11284	Bladder Urothelial Carcinoma	Bladder/Urinary Tract	Bladder Urothelial Carcinoma	6.70641	Other
ACH-001184	-0.0322018	SCMCRM2	Rhabdomyosarcoma	Soft Tissue	Rhabdomyosarcoma	7.32518	Other
ACH-001188	-0.0229848	SHSY5Y	Neuroblastoma	Peripheral Nervous System	Neuroblastoma	8.0949	Other
ACH-001190	-0.0271081	SKMEL2	Melanoma	Skin	Melanoma	6.22394	Other
ACH-001192	0.195515	SKNEP1	Ewing Sarcoma	Bone	Ewing Sarcoma	7.76057	Other
ACH-001193	0.142956	SKPNDW	Ewing Sarcoma	Bone	Ewing Sarcoma	5.72883	Other
ACH-001194	0.00828372	SKRC31	Renal Cell Carcinoma	Kidney	Renal Cell Carcinoma	8.09768	Other
ACH-001196	0.0382677	SMSCTR	Rhabdomyosarcoma	Soft Tissue	Rhabdomyosarcoma	8.4336	Other
ACH-001197	-0.21283	SMZ1	Non-Hodgkin Lymphoma	Lymphoid	Non-Hodgkin Lymphoma	8.06792	Other
ACH-001205	-0.0414962	TC32	Ewing Sarcoma	Bone	Ewing Sarcoma		Other
ACH-001211	-0.0939948	TTC549	Rhabdoid Cancer	Soft Tissue	Rhabdoid Cancer	7.56339	Other
ACH-001227	0.134975	UPCISCC090	Head and Neck Squamous Cell Carcinoma	Head and Neck	Head and Neck Squamous Cell Carcinoma	5.84724	Other
ACH-001228	-0.0216774	UPCISCC152	Head and Neck Squamous Cell Carcinoma	Head and Neck	Head and Neck Squamous Cell Carcinoma	7.81062	Other
ACH-001229	0.0119539	UPCISCC154	Head and Neck Squamous Cell Carcinoma	Head and Neck	Head and Neck Squamous Cell Carcinoma	7.61087	Other
ACH-001232	0.00828376	UW228	Embryonal Tumor	CNS/Brain	Embryonal Tumor	8.56494	Other
ACH-001233	0.0622412	VMRCLCD	Non-Small Cell Lung Cancer	Lung	Non-Small Cell Lung Cancer		Other
ACH-001239	-0.0886278	WM2664	Melanoma	Skin	Melanoma	7.73188	Other
ACH-001270	0.0778686	127399	Synovial Sarcoma	Soft Tissue	Synovial Sarcoma	7.54169	Other
ACH-001274	0.013359	SW982	Synovial Sarcoma	Soft Tissue	Synovial Sarcoma	9.2192	Other
ACH-001275	-0.166391	SYO1	Osteosarcoma	Bone	Osteosarcoma	8.03591	Other
ACH-001277	0.122998	YAMATO	Synovial Sarcoma	Soft Tissue	Synovial Sarcoma	7.18103	Other
ACH-001278	-0.0942942	BIN67	Ovarian Epithelial Tumor	Ovary/Fallopian Tube	Ovarian Epithelial Tumor	7.87071	Other
ACH-001279	0.142081	SCCOHT1	Ovarian Epithelial Tumor	Ovary/Fallopian Tube	Ovarian Epithelial Tumor	7.68002	Other
ACH-001280	0.0558388	SCS214	Synovial Sarcoma	Soft Tissue	Synovial Sarcoma	8.41674	Other
ACH-001283	0.0399668	TC106	Ewing Sarcoma	Bone	Ewing Sarcoma	8.25983	Other
ACH-001289	-0.0618574	COGAR359	Embryonal Tumor	CNS/Brain	Embryonal Tumor	7.4112	Other
ACH-001295	-0.0742177	Y79	Retinoblastoma	Eye	Retinoblastoma	6.39666	Other
ACH-001300	-0.0842168	CHLA15	Neuroblastoma	Peripheral Nervous System	Neuroblastoma	8.52169	Other
ACH-001301	-0.154922	COGN278	Neuroblastoma	Peripheral Nervous System	Neuroblastoma	8.05314	Other
ACH-001302	-0.0392013	COGN305	Neuroblastoma	Peripheral Nervous System	Neuroblastoma	8.27519	Other
ACH-001303	-0.118635	NB1643	Neuroblastoma	Peripheral Nervous System	Neuroblastoma	7.9281	Other
ACH-001306	-0.0233655	8305C	Anaplastic Thyroid Cancer	Thyroid	Anaplastic Thyroid Cancer	8.0024	Other
ACH-001307	0.0727421	8505C	Anaplastic Thyroid Cancer	Thyroid	Anaplastic Thyroid Cancer	8.51848	Other
ACH-001310	-0.0841319	HA1E	Non-Cancerous	Kidney	Non-Cancerous	8.91225	Other
ACH-001318	0.00817154	PLCPRF5	Hepatocellular Carcinoma	Liver	Hepatocellular Carcinoma	7.87296	Other
ACH-001322	-0.0590505	CME1	Synovial Sarcoma	Soft Tissue	Synovial Sarcoma	8.2301	Other
ACH-001328	0.0990046	A431	Cutaneous Squamous Cell Carcinoma	Skin	Cutaneous Squamous Cell Carcinoma	8.08292	Other
ACH-001329	0.0335893	ANGMCSS	Diffuse Glioma	CNS/Brain	Diffuse Glioma	8.78223	Other
ACH-001331	0.0122022	BICR10	Head and Neck Squamous Cell Carcinoma	Head and Neck	Head and Neck Squamous Cell Carcinoma		Other
ACH-001332	0.26117	BICR78	Head and Neck Squamous Cell Carcinoma	Head and Neck	Head and Neck Squamous Cell Carcinoma	7.40706	Other
ACH-001333	0.00142926	C33A	Cervical Squamous Cell Carcinoma	Cervix	Cervical Squamous Cell Carcinoma	7.64831	Other
ACH-001334	0.0776514	C4I	Cervical Squamous Cell Carcinoma	Cervix	Cervical Squamous Cell Carcinoma	7.3707	Other
ACH-001335	0.0566628	C4II	Cervical Squamous Cell Carcinoma	Cervix	Cervical Squamous Cell Carcinoma	7.55225	Other
ACH-001336	0.00524618	CASKI	Cervical Squamous Cell Carcinoma	Cervix	Cervical Squamous Cell Carcinoma	6.95202	Other
ACH-001338	-0.121991	CHP134	Neuroblastoma	Peripheral Nervous System	Neuroblastoma	6.97848	Other
ACH-001340	0.0234323	COV413A	Ovarian Epithelial Tumor	Ovary/Fallopian Tube	Ovarian Epithelial Tumor	8.31033	Other
ACH-001341	0.0603517	DOTC24510	Mixed Cervical Carcinoma	Cervix	Mixed Cervical Carcinoma	6.63773	Other
ACH-001344	-0.222065	GIMEN	Neuroblastoma	Peripheral Nervous System	Neuroblastoma	7.62261	Other
ACH-001345	-0.246702	GP5D	Colorectal Adenocarcinoma	Bowel	Colorectal Adenocarcinoma	8.98574	Other
ACH-001346	-0.161742	H103	Head and Neck Squamous Cell Carcinoma	Head and Neck	Head and Neck Squamous Cell Carcinoma	8.50897	Other
ACH-001347	-0.00643276	H157	Head and Neck Squamous Cell Carcinoma	Head and Neck	Head and Neck Squamous Cell Carcinoma	8.93405	Other
ACH-001353	-0.0460453	JOPACA1	Pancreatic Adenocarcinoma	Pancreas	Pancreatic Adenocarcinoma	7.87138	Other
ACH-001354	0.0131921	LAN2	Neuroblastoma	Peripheral Nervous System	Neuroblastoma	6.79491	Other
ACH-001356	-0.0386727	MB1	Anaplastic Thyroid Cancer	Thyroid	Anaplastic Thyroid Cancer	7.84187	Other
ACH-001360	0.043815	MS751	Cervical Squamous Cell Carcinoma	Cervix	Cervical Squamous Cell Carcinoma	7.70874	Other
ACH-001366	0.186114	NGP	Neuroblastoma	Peripheral Nervous System	Neuroblastoma	6.66044	Other
ACH-001367	-0.142482	NMB	Neuroblastoma	Peripheral Nervous System	Neuroblastoma	8.00479	Other
ACH-001368	0.0233675	OACM51	Esophagogastric Adenocarcinoma	Esophagus/Stomach	Esophagogastric Adenocarcinoma	9.03131	Other
ACH-001370	0.164711	OCIP5X	Ovarian Epithelial Tumor	Ovary/Fallopian Tube	Ovarian Epithelial Tumor	7.34969	Other
ACH-001374	-0.0504171	PA1	Ovarian Germ Cell Tumor	Ovary/Fallopian Tube	Ovarian Germ Cell Tumor	8.24007	Other
ACH-001375	0.0289451	PACADD119	Pancreatic Adenocarcinoma	Pancreas	Pancreatic Adenocarcinoma	7.05293	Other
ACH-001376	0.0367715	PACADD135	Pancreatic Adenocarcinoma	Pancreas	Pancreatic Adenocarcinoma	6.83362	Other
ACH-001377	-0.0565592	PACADD137	Pancreatic Adenocarcinoma	Pancreas	Pancreatic Adenocarcinoma	7.78386	Other
ACH-001379	0.110324	PACADD161	Pancreatic Adenocarcinoma	Pancreas	Pancreatic Adenocarcinoma	7.20196	Other
ACH-001380	0.0697693	PACADD165	Pancreatic Adenocarcinoma	Pancreas	Pancreatic Adenocarcinoma	7.76862	Other
ACH-001382	0.211027	PACADD188	Pancreatic Adenocarcinoma	Pancreas	Pancreatic Adenocarcinoma	7.9608	Other
ACH-001385	0.00311271	RPMI2650	Head and Neck Carcinoma, Other	Head and Neck	Head and Neck Carcinoma, Other	7.35969	Other
ACH-001386	0.100721	SCLC22H	Lung Neuroendocrine Tumor	Lung	Lung Neuroendocrine Tumor	6.93012	Other
ACH-001388	0.0731037	SUM102PT	Invasive Breast Carcinoma	Breast	Invasive Breast Carcinoma	5.56323	Other
ACH-001389	0.0371531	SUM1315MO2	Invasive Breast Carcinoma	Breast	Invasive Breast Carcinoma	7.44418	Other
ACH-001390	-0.163979	SUM149PT	Invasive Breast Carcinoma	Breast	Invasive Breast Carcinoma	7.34793	Other
ACH-001391	-0.111528	SUM159PT	Invasive Breast Carcinoma	Breast	Invasive Breast Carcinoma	7.89181	Other
ACH-001392	-0.0361432	SUM185PE	Invasive Breast Carcinoma	Breast	Invasive Breast Carcinoma	8.04325	Other
ACH-001393	0.105341	SUM190PT	Invasive Breast Carcinoma	Breast	Invasive Breast Carcinoma	8.57605	Other
ACH-001394	0.0608074	SUM229PE	Invasive Breast Carcinoma	Breast	Invasive Breast Carcinoma	6.8967	Other
ACH-001396	0.324123	SUM52PE	Invasive Breast Carcinoma	Breast	Invasive Breast Carcinoma	6.8273	Other
ACH-001398	-0.0545456	SW156	Renal Cell Carcinoma	Kidney	Renal Cell Carcinoma	7.9643	Other
ACH-001399	0.146325	SW626	Colorectal Adenocarcinoma	Bowel	Colorectal Adenocarcinoma	8.02949	Other
ACH-001400	0.205674	SW954	Squamous Cell Carcinoma of the Vulva/Vagina	Vulva/Vagina	Squamous Cell Carcinoma of the Vulva/Vagina	5.35044	Other
ACH-001401	-0.0781885	SW13	Adrenocortical Carcinoma	Adrenal Gland	Adrenocortical Carcinoma	7.43301	Other
ACH-001402	0.0440432	SW756	Cervical Squamous Cell Carcinoma	Cervix	Cervical Squamous Cell Carcinoma	7.88267	Other
ACH-001403	-0.088748	TO14	Ovarian Epithelial Tumor	Ovary/Fallopian Tube	Ovarian Epithelial Tumor	9.25268	Other
ACH-001407	-0.0776459	UMUC13	Bladder Urothelial Carcinoma	Bladder/Urinary Tract	Bladder Urothelial Carcinoma	7.71895	Other
ACH-001408	-0.0183914	UMUC14	Urethral Cancer	Bladder/Urinary Tract	Urethral Cancer	7.41547	Other
ACH-001409	0.1203	UMUC16	Bladder Urothelial Carcinoma	Bladder/Urinary Tract	Bladder Urothelial Carcinoma	7.73341	Other
ACH-001411	-0.00730333	UMUC5	Bladder Squamous Cell Carcinoma	Bladder/Urinary Tract	Bladder Squamous Cell Carcinoma	7.36588	Other
ACH-001412	0.104374	UMUC10	Bladder Urothelial Carcinoma	Bladder/Urinary Tract	Bladder Urothelial Carcinoma	7.31082	Other
ACH-001413	-0.134602	UMUC11	Bladder Urothelial Carcinoma	Bladder/Urinary Tract	Bladder Urothelial Carcinoma	6.28084	Other
ACH-001414	-0.0116185	UMUC6	Bladder Urothelial Carcinoma	Bladder/Urinary Tract	Bladder Urothelial Carcinoma	7.6108	Other
ACH-001415	0.177556	UMUC7	Bladder Urothelial Carcinoma	Bladder/Urinary Tract	Bladder Urothelial Carcinoma	6.45349	Other
ACH-001416	-0.029597	UMUC9	Bladder Urothelial Carcinoma	Bladder/Urinary Tract	Bladder Urothelial Carcinoma	9.04015	Other
ACH-001418	0.0665889	UWB1289	Ovarian Epithelial Tumor	Ovary/Fallopian Tube	Ovarian Epithelial Tumor	7.16177	Other
ACH-001419	-0.0416382	VP229	Invasive Breast Carcinoma	Breast	Invasive Breast Carcinoma	7.69412	Other
ACH-001421	0.00795326	WERIRB1	Retinoblastoma	Eye	Retinoblastoma	7.24237	Other
ACH-001422	0.0653694	WPE1NA22	Non-Cancerous	Prostate	Non-Cancerous	8.6261	Other
ACH-001430	-0.0343589	TC138	Ewing Sarcoma	Bone	Ewing Sarcoma	7.77493	Other
ACH-001431	-0.120837	TC205	Ewing Sarcoma	Bone	Ewing Sarcoma	7.8537	Other
ACH-001433	0.271313	CCLFPEDS0008T	Epithelioid Sarcoma	Soft Tissue	Epithelioid Sarcoma	8.5441	Other
ACH-001436	0.0885388	1411H	Non-Seminomatous Germ Cell Tumor	Testis	Non-Seminomatous Germ Cell Tumor		Other
ACH-001442	-0.0480903	A388	Cutaneous Squamous Cell Carcinoma	Skin	Cutaneous Squamous Cell Carcinoma	6.86219	Other
ACH-001443	0.0122777	ASH3	Anaplastic Thyroid Cancer	Thyroid	Anaplastic Thyroid Cancer	7.00395	Other
ACH-001450	-0.546084	BLUE1	Mature B-Cell Neoplasms	Lymphoid	Mature B-Cell Neoplasms	8.8951	Other
ACH-001451	0.20351	BOKU	Cervical Squamous Cell Carcinoma	Cervix	Cervical Squamous Cell Carcinoma	8.28455	Other
ACH-001453	0.0192631	BPH1	Non-Cancerous	Prostate	Non-Cancerous	8.45238	Other
ACH-001454	-0.065994	C10	Colorectal Adenocarcinoma	Bowel	Colorectal Adenocarcinoma	7.92024	Other
ACH-001458	0.254417	C75	Colorectal Adenocarcinoma	Bowel	Colorectal Adenocarcinoma	6.61013	Other
ACH-001459	-0.022091	C80	Colorectal Adenocarcinoma	Bowel	Colorectal Adenocarcinoma	7.37458	Other
ACH-001460	0.00530687	C84	Colorectal Adenocarcinoma	Bowel	Colorectal Adenocarcinoma	7.25012	Other
ACH-001461	0.120304	C99	Colorectal Adenocarcinoma	Bowel	Colorectal Adenocarcinoma	7.7527	Other
ACH-001481	0.243502	CHLA90	Neuroblastoma	Peripheral Nervous System	Neuroblastoma	8.01688	Other
ACH-001484	-0.336337	CI	Mature B-Cell Neoplasms	Lymphoid	Mature B-Cell Neoplasms	7.11603	Other
ACH-001494	-0.0127542	EGI1	Intraductal Papillary Neoplasm of the Bile Duct	Biliary Tract	Intraductal Papillary Neoplasm of the Bile Duct	8.45652	Other
ACH-001495	0.207935	EMTOKA	Endometrial Carcinoma	Uterus	Endometrial Carcinoma	8.53277	Other
ACH-001496	-0.0587599	ESO26	Esophagogastric Adenocarcinoma	Esophagus/Stomach	Esophagogastric Adenocarcinoma	7.07498	Other
ACH-001497	-0.178751	ESO51	Esophagogastric Adenocarcinoma	Esophagus/Stomach	Esophagogastric Adenocarcinoma	5.60366	Other
ACH-001498	-0.608158	FARAGE	Mature B-Cell Neoplasms	Lymphoid	Mature B-Cell Neoplasms	8.24821	Other
ACH-001500	0.139134	FLO1	Esophagogastric Adenocarcinoma	Esophagus/Stomach	Esophagogastric Adenocarcinoma	8.72569	Other
ACH-001502	-0.0174996	GCT27	Non-Seminomatous Germ Cell Tumor	Testis	Non-Seminomatous Germ Cell Tumor	9.99135	Other
ACH-001508	0.194901	H314	Head and Neck Squamous Cell Carcinoma	Head and Neck	Head and Neck Squamous Cell Carcinoma	8.8667	Other
ACH-001509	-0.0788249	H357	Head and Neck Squamous Cell Carcinoma	Head and Neck	Head and Neck Squamous Cell Carcinoma	7.73035	Other
ACH-001510	0.0157567	H376	Head and Neck Squamous Cell Carcinoma	Head and Neck	Head and Neck Squamous Cell Carcinoma	7.31538	Other
ACH-001511	0.178983	H413	Head and Neck Squamous Cell Carcinoma	Head and Neck	Head and Neck Squamous Cell Carcinoma	8.18244	Other
ACH-001513	-0.136208	HCA1	Cervical Adenocarcinoma	Cervix	Cervical Adenocarcinoma	6.74814	Other
ACH-001515	0.0198174	HCS2	Cervical Squamous Cell Carcinoma	Cervix	Cervical Squamous Cell Carcinoma	6.98304	Other
ACH-001517	-0.0263202	HEC1	Endometrial Carcinoma	Uterus	Endometrial Carcinoma	7.90036	Other
ACH-001518	-0.13703	HEC116	Endometrial Carcinoma	Uterus	Endometrial Carcinoma	8.3596	Other
ACH-001520	-0.659617	HG3	Non-Cancerous	Lymphoid	Non-Cancerous	6.01562	Other
ACH-001521	0.256643	HKA1	Cutaneous Squamous Cell Carcinoma	Skin	Cutaneous Squamous Cell Carcinoma	7.44332	Other
ACH-001522	-0.0120657	HMY1	Melanoma	Skin	Melanoma	9.11364	Other
ACH-001523	-0.0803366	HSC1	Cutaneous Squamous Cell Carcinoma	Skin	Cutaneous Squamous Cell Carcinoma	8.04064	Other
ACH-001524	0.000206332	HSC5	Cutaneous Squamous Cell Carcinoma	Skin	Cutaneous Squamous Cell Carcinoma	8.43269	Other
ACH-001525	0.0652577	HT3	Cervical Adenocarcinoma	Cervix	Cervical Adenocarcinoma	7.20556	Other
ACH-001526	0.101697	HUO9	Osteosarcoma	Bone	Osteosarcoma	8.11427	Other
ACH-001528	-0.141829	IHH4	Well-Differentiated Thyroid Cancer	Thyroid	Well-Differentiated Thyroid Cancer	7.62618	Other
ACH-001529	-0.0182827	JAR	Gestational Trophoblastic Disease	Uterus	Gestational Trophoblastic Disease	6.76894	Other
ACH-001530	0.0304241	JEG3	Gestational Trophoblastic Disease	Uterus	Gestational Trophoblastic Disease	7.81734	Other
ACH-001532	0.145161	JMURTK2	Rhabdoid Cancer	Kidney	Rhabdoid Cancer	7.623	Other
ACH-001533	-0.179704	KARPAS1718	Mature B-Cell Neoplasms	Lymphoid	Mature B-Cell Neoplasms	7.22528	Other
ACH-001536	-0.0537369	KKU100	Intraductal Papillary Neoplasm of the Bile Duct	Biliary Tract	Intraductal Papillary Neoplasm of the Bile Duct	7.27957	Other
ACH-001538	-0.0150208	KKU213	Intraductal Papillary Neoplasm of the Bile Duct	Biliary Tract	Intraductal Papillary Neoplasm of the Bile Duct	7.16739	Other
ACH-001539	-0.0829392	KML1	Mature B-Cell Neoplasms	Lymphoid	Mature B-Cell Neoplasms	8.78842	Other
ACH-001542	-0.00816161	KON	Head and Neck Squamous Cell Carcinoma	Head and Neck	Head and Neck Squamous Cell Carcinoma	7.59583	Other
ACH-001543	-0.00116669	KOSC2	Head and Neck Squamous Cell Carcinoma	Head and Neck	Head and Neck Squamous Cell Carcinoma	7.38968	Other
ACH-001544	0.138481	KYAE1	Esophagogastric Adenocarcinoma	Esophagus/Stomach	Esophagogastric Adenocarcinoma		Other
ACH-001547	-0.0878415	LO68	Pleural Mesothelioma	Pleura	Pleural Mesothelioma	8.58619	Other
ACH-001548	0.0313049	LS	Neuroblastoma	Peripheral Nervous System	Neuroblastoma	7.67129	Other
ACH-001549	0.0575716	LU135	Lung Neuroendocrine Tumor	Lung	Lung Neuroendocrine Tumor	5.17344	Other
ACH-001550	-0.0397895	MCC13	Merkel Cell Carcinoma	Skin	Merkel Cell Carcinoma	8.32808	Other
ACH-001551	-0.144873	MCC142	Merkel Cell Carcinoma	Skin	Merkel Cell Carcinoma	7.73578	Other
ACH-001552	0.169709	MCC26	Merkel Cell Carcinoma	Skin	Merkel Cell Carcinoma	8.31749	Other
ACH-001554	-0.0673562	MEL202	Ocular Melanoma	Eye	Ocular Melanoma	9.33956	Other
ACH-001555	0.0981868	MERO14	Pleural Mesothelioma	Pleura	Pleural Mesothelioma	9.0697	Other
ACH-001556	-0.103313	MERO25	Pleural Mesothelioma	Pleura	Pleural Mesothelioma	8.67797	Other
ACH-001557	-0.027265	MERO41	Pleural Mesothelioma	Pleura	Pleural Mesothelioma	8.81752	Other
ACH-001558	-0.0220575	MERO48A	Pleural Mesothelioma	Pleura	Pleural Mesothelioma	8.62521	Other
ACH-001559	0.113636	MERO82	Pleural Mesothelioma	Pleura	Pleural Mesothelioma	8.45437	Other
ACH-001560	-0.111186	MERO83	Pleural Mesothelioma	Pleura	Pleural Mesothelioma	8.70558	Other
ACH-001562	-0.122023	MERO95	Pleural Mesothelioma	Pleura	Pleural Mesothelioma	8.8155	Other
ACH-001563	0.0753246	MM127	Melanoma	Skin	Melanoma	9.058	Other
ACH-001566	0.124724	MM370	Melanoma	Skin	Melanoma	8.71054	Other
ACH-001567	0.142638	MM383	Melanoma	Skin	Melanoma	8.00118	Other
ACH-001568	-0.0416131	MM386	Melanoma	Skin	Melanoma	7.7576	Other
ACH-001570	0.101728	MM426	Melanoma	Skin	Melanoma	8.37253	Other
ACH-001574	-0.117794	MOLM14	Acute Myeloid Leukemia	Myeloid	Acute Myeloid Leukemia	6.22497	Other
ACH-001577	0.35891	MUTZ8	Acute Myeloid Leukemia	Myeloid	Acute Myeloid Leukemia	6.64317	Other
ACH-001578	0.104578	NCCIT	Non-Seminomatous Germ Cell Tumor	Testis	Non-Seminomatous Germ Cell Tumor	7.33931	Other
ACH-001603	-0.118123	NH12	Neuroblastoma	Peripheral Nervous System	Neuroblastoma	7.86349	Other
ACH-001605	-0.0851252	NO10	Diffuse Glioma	CNS/Brain	Diffuse Glioma	9.48588	Other
ACH-001606	0.133851	NO11	Diffuse Glioma	CNS/Brain	Diffuse Glioma		Other
ACH-001607	-0.0276502	NOZ	Intracholecystic Papillary Neoplasm	Biliary Tract	Intracholecystic Papillary Neoplasm	6.82352	Other
ACH-001608	0.0278332	NP2	Diffuse Glioma	CNS/Brain	Diffuse Glioma	7.19572	Other
ACH-001609	-0.0918488	NP3	Diffuse Glioma	CNS/Brain	Diffuse Glioma	8.59154	Other
ACH-001610	0.0251091	NP5	Diffuse Glioma	CNS/Brain	Diffuse Glioma	8.87941	Other
ACH-001611	0.162029	NP8	Diffuse Glioma	CNS/Brain	Diffuse Glioma	8.55383	Other
ACH-001613	-0.163596	OCIAML4	Acute Myeloid Leukemia	Myeloid	Acute Myeloid Leukemia	6.9525	Other
ACH-001616	-0.542375	OCILY18	Mature B-Cell Neoplasms	Lymphoid	Mature B-Cell Neoplasms	9.48001	Other
ACH-001618	-0.0351953	OCIM2	Acute Myeloid Leukemia	Myeloid	Acute Myeloid Leukemia	7.34147	Other
ACH-001619	-0.0396859	OCUG1	Intracholecystic Papillary Neoplasm	Biliary Tract	Intracholecystic Papillary Neoplasm	7.80292	Other
ACH-001622	0.226639	ONDA7	Diffuse Glioma	CNS/Brain	Diffuse Glioma	9.5997	Other
ACH-001623	0.0794802	ONDA8	Diffuse Glioma	CNS/Brain	Diffuse Glioma	8.52321	Other
ACH-001624	0.223364	ONDA9	Diffuse Glioma	CNS/Brain	Diffuse Glioma	7.92017	Other
ACH-001625	0.00367133	OSC19	Head and Neck Squamous Cell Carcinoma	Head and Neck	Head and Neck Squamous Cell Carcinoma	9.11789	Other
ACH-001626	0.218044	OSC20	Head and Neck Squamous Cell Carcinoma	Head and Neck	Head and Neck Squamous Cell Carcinoma	8.2427	Other
ACH-001627	-0.0532072	P4E6	Non-Cancerous	Prostate	Non-Cancerous	8.08357	Other
ACH-001628	0.0199367	PEA1	Ovarian Epithelial Tumor	Ovary/Fallopian Tube	Ovarian Epithelial Tumor	7.38154	Other
ACH-001630	0.0349132	PEO1	Ovarian Epithelial Tumor	Ovary/Fallopian Tube	Ovarian Epithelial Tumor	7.50174	Other
ACH-001632	0.103253	PEO4	Ovarian Epithelial Tumor	Ovary/Fallopian Tube	Ovarian Epithelial Tumor	6.93002	Other
ACH-001634	-0.0158652	PGA1	Mature B-Cell Neoplasms	Lymphoid	Mature B-Cell Neoplasms	5.49443	Other
ACH-001639	0.117144	ROS50	Mature B-Cell Neoplasms	Lymphoid	Mature B-Cell Neoplasms		Other
ACH-001641	0.0852063	SAT	Head and Neck Squamous Cell Carcinoma	Head and Neck	Head and Neck Squamous Cell Carcinoma	8.37441	Other
ACH-001642	0.205342	SCC3	Non-Hodgkin Lymphoma	Lymphoid	Non-Hodgkin Lymphoma	5.24293	Other
ACH-001643	-0.186125	SCCH196	Ewing Sarcoma	Bone	Ewing Sarcoma		Other
ACH-001645	0.0107363	SEKI	Melanoma	Skin	Melanoma	8.37498	Other
ACH-001647	-0.253931	SHI1	Acute Myeloid Leukemia	Myeloid	Acute Myeloid Leukemia	6.93355	Other
ACH-001648	0.0357441	SHMAC4	Non-Cancerous	Prostate	Non-Cancerous	8.5094	Other
ACH-001649	0.0505997	SHMAC5	Non-Cancerous	Prostate	Non-Cancerous	8.92923	Other
ACH-001650	0.0361402	SISO	Cervical Adenocarcinoma	Cervix	Cervical Adenocarcinoma	7.85332	Other
ACH-001651	-0.0185698	SKGI	Cervical Squamous Cell Carcinoma	Cervix	Cervical Squamous Cell Carcinoma	7.71189	Other
ACH-001652	0.0121883	SKGII	Cervical Squamous Cell Carcinoma	Cervix	Cervical Squamous Cell Carcinoma	7.10147	Other
ACH-001653	0.0638702	SKGT2	Esophagogastric Adenocarcinoma	Esophagus/Stomach	Esophagogastric Adenocarcinoma	6.94529	Other
ACH-001654	0.0195011	SKGT4	Esophagogastric Adenocarcinoma	Esophagus/Stomach	Esophagogastric Adenocarcinoma	3.61564	Other
ACH-001655	0.193565	SKN	Uterine Sarcoma/Mesenchymal	Uterus	Uterine Sarcoma/Mesenchymal	7.78355	Other
ACH-001656	0.0571822	SKNO1	Acute Myeloid Leukemia	Myeloid	Acute Myeloid Leukemia	6.29263	Other
ACH-001662	0.00900649	SNU2372	Invasive Breast Carcinoma	Breast	Invasive Breast Carcinoma	5.65816	Other
ACH-001664	-0.0915254	SNU638	Esophagogastric Adenocarcinoma	Esophagus/Stomach	Esophagogastric Adenocarcinoma	8.19974	Other
ACH-001668	-0.213733	SUSA	Non-Seminomatous Germ Cell Tumor	Testis	Non-Seminomatous Germ Cell Tumor	7.65656	Other
ACH-001669	-0.201131	TANOUE	B-Cell Acute Lymphoblastic Leukemia	Lymphoid	B-Cell Acute Lymphoblastic Leukemia	7.58465	Other
ACH-001670	-0.0485796	TASK1	Embryonal Tumor	CNS/Brain	Embryonal Tumor	7.86244	Other
ACH-001673	0.060721	TFK1	Intraductal Papillary Neoplasm of the Bile Duct	Biliary Tract	Intraductal Papillary Neoplasm of the Bile Duct	7.61369	Other
ACH-001674	-0.124626	TGW	Neuroblastoma	Peripheral Nervous System	Neuroblastoma	7.45306	Other
ACH-001675	-0.0101229	TR146	Head and Neck Squamous Cell Carcinoma	Head and Neck	Head and Neck Squamous Cell Carcinoma		Other
ACH-001676	-0.0525333	TY82	Head and Neck Carcinoma, Other	Head and Neck	Head and Neck Carcinoma, Other	8.57024	Other
ACH-001677	-0.354763	U2904	Mature B-Cell Neoplasms	Lymphoid	Mature B-Cell Neoplasms	7.93278	Other
ACH-001683	0.00848846	UACC3133	Invasive Breast Carcinoma	Breast	Invasive Breast Carcinoma	7.5387	Other
ACH-001685	-0.101593	UHO1	Hodgkin Lymphoma	Lymphoid	Hodgkin Lymphoma	6.40395	Other
ACH-001687	0.0948486	UMRC3	Renal Cell Carcinoma	Kidney	Renal Cell Carcinoma	5.84971	Other
ACH-001688	0.0184882	UMRC7	Renal Cell Carcinoma	Kidney	Renal Cell Carcinoma	7.14186	Other
ACH-001690	0.145062	UPCISCC026	Head and Neck Squamous Cell Carcinoma	Head and Neck	Head and Neck Squamous Cell Carcinoma	6.59507	Other
ACH-001691	-0.0257699	UPCISCC029A	Head and Neck Squamous Cell Carcinoma	Head and Neck	Head and Neck Squamous Cell Carcinoma	8.63215	Other
ACH-001692	-0.138569	UPCISCC040	Head and Neck Squamous Cell Carcinoma	Head and Neck	Head and Neck Squamous Cell Carcinoma	8.15036	Other
ACH-001694	0.0687934	UPCISCC074	Head and Neck Squamous Cell Carcinoma	Head and Neck	Head and Neck Squamous Cell Carcinoma	7.8906	Other
ACH-001695	0.0663923	UPCISCC099	Head and Neck Squamous Cell Carcinoma	Head and Neck	Head and Neck Squamous Cell Carcinoma	8.57416	Other
ACH-001696	0.0928249	UPCISCC111	Head and Neck Squamous Cell Carcinoma	Head and Neck	Head and Neck Squamous Cell Carcinoma	7.5542	Other
ACH-001698	0.140687	UPCISCC116	Head and Neck Squamous Cell Carcinoma	Head and Neck	Head and Neck Squamous Cell Carcinoma	5.57085	Other
ACH-001699	-0.0189664	UPCISCC131	Head and Neck Squamous Cell Carcinoma	Head and Neck	Head and Neck Squamous Cell Carcinoma	8.4893	Other
ACH-001701	0.0240172	UPCISCC200	Head and Neck Squamous Cell Carcinoma	Head and Neck	Head and Neck Squamous Cell Carcinoma	7.54409	Other
ACH-001702	-0.0035851	VAESBJ	Epithelioid Sarcoma	Soft Tissue	Epithelioid Sarcoma	7.94262	Other
ACH-001707	-0.523377	WAOSEL	Mature B-Cell Neoplasms	Lymphoid	Mature B-Cell Neoplasms	6.87035	Other
ACH-001709	-0.769873	WSUNHL	Mature B-Cell Neoplasms	Lymphoid	Mature B-Cell Neoplasms	8.42252	Other
ACH-001711	-0.319299	PFSK1	Embryonal Tumor	CNS/Brain	Embryonal Tumor	8.48138	Other
ACH-001715	0.0818544	CAL72	Osteosarcoma	Bone	Osteosarcoma	7.57229	Other
ACH-001719	0.0142479	OCIC4P	Ovarian Epithelial Tumor	Ovary/Fallopian Tube	Ovarian Epithelial Tumor	7.81437	Other
ACH-001735	-0.101175	SEMK2	B-Cell Acute Lymphoblastic Leukemia	Lymphoid	B-Cell Acute Lymphoblastic Leukemia	8.06581	Other
ACH-001736	0.0188368	HB1119	B-Cell Acute Lymphoblastic Leukemia	Lymphoid	B-Cell Acute Lymphoblastic Leukemia	8.28735	Other
ACH-001737	0.00198092	CTV1DM	T-Lymphoblastic Leukemia/Lymphoma	Lymphoid	T-Lymphoblastic Leukemia/Lymphoma	7.64185	Other
ACH-001740	-0.00305735	RH28	Rhabdomyosarcoma	Soft Tissue	Rhabdomyosarcoma	7.40454	Other
ACH-001745	0.0327659	RHJT	Rhabdomyosarcoma	Soft Tissue	Rhabdomyosarcoma	7.551	Other
ACH-001750	-0.113331	TTC442	Rhabdomyosarcoma	Soft Tissue	Rhabdomyosarcoma	8.63673	Other
ACH-001765	-0.15162	RH4	Rhabdomyosarcoma	Soft Tissue	Rhabdomyosarcoma	8.06262	Other
ACH-001786	0.0410226	SNU1544	Colorectal Adenocarcinoma	Bowel	Colorectal Adenocarcinoma	7.77256	Other
ACH-001791	-0.166288	LPS6	Liposarcoma	Soft Tissue	Liposarcoma	8.05356	Other
ACH-001793	0.0397557	LPS27	Liposarcoma	Soft Tissue	Liposarcoma	8.97463	Other
ACH-001794	0.0146807	93T449	Liposarcoma	Soft Tissue	Liposarcoma	9.14969	Other
ACH-001795	0.116464	94T778	Liposarcoma	Soft Tissue	Liposarcoma	8.02041	Other
ACH-001796	-0.0992235	95T1000	Liposarcoma	Soft Tissue	Liposarcoma	8.16137	Other
ACH-001799	0.0206825	LPS141	Liposarcoma	Soft Tissue	Liposarcoma	7.76104	Other
ACH-001802	0.0186903	LPS853	Liposarcoma	Soft Tissue	Liposarcoma	9.07078	Other
ACH-001804	-0.00351117	LPS510	Liposarcoma	Soft Tissue	Liposarcoma	8.07178	Other
ACH-001814	-0.0319864	OS252	Osteosarcoma	Bone	Osteosarcoma	8.21682	Other
ACH-001819	0.0314007	MFM223	Invasive Breast Carcinoma	Breast	Invasive Breast Carcinoma	8.42497	Other
ACH-001820	-0.101449	COLO824	Breast Neoplasm, NOS	Breast	Breast Neoplasm, NOS	8.12518	Other
ACH-001834	-0.0278458	MGHICC10	Intraductal Papillary Neoplasm of the Bile Duct	Biliary Tract	Intraductal Papillary Neoplasm of the Bile Duct	8.43357	Other
ACH-001835	0.073321	MGHICC106	Intraductal Papillary Neoplasm of the Bile Duct	Biliary Tract	Intraductal Papillary Neoplasm of the Bile Duct	7.19794	Other
ACH-001836	0.0869876	MGHICC108	Intraductal Papillary Neoplasm of the Bile Duct	Biliary Tract	Intraductal Papillary Neoplasm of the Bile Duct	7.78758	Other
ACH-001838	-0.161377	MGHICC12	Intraductal Papillary Neoplasm of the Bile Duct	Biliary Tract	Intraductal Papillary Neoplasm of the Bile Duct	6.87448	Other
ACH-001839	0.157386	MGHICC137	Intraductal Papillary Neoplasm of the Bile Duct	Biliary Tract	Intraductal Papillary Neoplasm of the Bile Duct	7.24307	Other
ACH-001841	0.113146	MGHECC3	Intraductal Papillary Neoplasm of the Bile Duct	Biliary Tract	Intraductal Papillary Neoplasm of the Bile Duct	7.0862	Other
ACH-001842	0.341013	MGHICC2	Intraductal Papillary Neoplasm of the Bile Duct	Biliary Tract	Intraductal Papillary Neoplasm of the Bile Duct	0.776827	Other
ACH-001843	0.0678205	MGHECC4	Intraductal Papillary Neoplasm of the Bile Duct	Biliary Tract	Intraductal Papillary Neoplasm of the Bile Duct	7.17964	Other
ACH-001844	0.20486	MGHICC4	Intraductal Papillary Neoplasm of the Bile Duct	Biliary Tract	Intraductal Papillary Neoplasm of the Bile Duct	8.2599	Other
ACH-001848	-0.0695206	MGHICC8	Intraductal Papillary Neoplasm of the Bile Duct	Biliary Tract	Intraductal Papillary Neoplasm of the Bile Duct	7.60737	Other
ACH-001849	-0.108404	MGHICC9	Intraductal Papillary Neoplasm of the Bile Duct	Biliary Tract	Intraductal Papillary Neoplasm of the Bile Duct	1.81644	Other
ACH-001850	-0.0208785	G415	Intracholecystic Papillary Neoplasm	Biliary Tract	Intracholecystic Papillary Neoplasm	7.50603	Other
ACH-001852	0.0259525	HKGZCC	Intraductal Papillary Neoplasm of the Bile Duct	Biliary Tract	Intraductal Papillary Neoplasm of the Bile Duct	7.13155	Other
ACH-001853	0.140517	KMCH1	Hepatocellular Carcinoma plus Intrahepatic Cholangiocarcinoma	Liver	Hepatocellular Carcinoma plus Intrahepatic Cholangiocarcinoma	7.39306	Other
ACH-001856	0.0440331	RBE	Intraductal Papillary Neoplasm of the Bile Duct	Biliary Tract	Intraductal Papillary Neoplasm of the Bile Duct	9.16003	Other
ACH-001857	0.308599	SG231	Intraductal Papillary Neoplasm of the Bile Duct	Biliary Tract	Intraductal Papillary Neoplasm of the Bile Duct	7.97854	Other
ACH-001858	0.053795	SSP25	Intraductal Papillary Neoplasm of the Bile Duct	Biliary Tract	Intraductal Papillary Neoplasm of the Bile Duct	8.15429	Other
ACH-001861	0.100313	TGBC1TKB	Intracholecystic Papillary Neoplasm	Biliary Tract	Intracholecystic Papillary Neoplasm	2.41022	Other
ACH-001862	-0.083899	TGBC52TKB	Ampullary Carcinoma	Ampulla of Vater	Ampullary Carcinoma	7.62785	Other
ACH-001863	0.130776	TKKK	Intraductal Papillary Neoplasm of the Bile Duct	Biliary Tract	Intraductal Papillary Neoplasm of the Bile Duct	7.55815	Other
ACH-001864	0.0718679	YSCCC	Intraductal Papillary Neoplasm of the Bile Duct	Biliary Tract	Intraductal Papillary Neoplasm of the Bile Duct	7.44888	Other
ACH-001959	-0.116119	CCLP1	Intraductal Papillary Neoplasm of the Bile Duct	Biliary Tract	Intraductal Papillary Neoplasm of the Bile Duct	7.87445	Other
ACH-001960	0.0485053	CCSW1	Intraductal Papillary Neoplasm of the Bile Duct	Biliary Tract	Intraductal Papillary Neoplasm of the Bile Duct	7.43392	Other
ACH-001961	-0.0172354	MGHGB2	Intracholecystic Papillary Neoplasm	Biliary Tract	Intracholecystic Papillary Neoplasm	7.78268	Other
ACH-001970	-0.171762	MM253	Melanoma	Skin	Melanoma	9.00053	Other
ACH-001972	0.110131	MM473	Melanoma	Skin	Melanoma	9.60273	Other
ACH-001973	-0.117429	MM485	Melanoma	Skin	Melanoma	8.71483	Other
ACH-001975	-0.141142	MM576	Melanoma	Skin	Melanoma	9.2663	Other
ACH-001977	0.0812934	NO36	Pleural Mesothelioma	Pleura	Pleural Mesothelioma	8.65262	Other
ACH-001982	0.00870986	NZM3	Melanoma	Skin	Melanoma	8.9882	Other
ACH-001986	0.0261895	NZM42	Melanoma	Skin	Melanoma	8.55825	Other
ACH-001990	-0.00032186	NZM7	Melanoma	Skin	Melanoma	8.57986	Other
ACH-001991	0.120268	NZOV9	Ovarian Epithelial Tumor	Ovary/Fallopian Tube	Ovarian Epithelial Tumor	7.73601	Other
ACH-001992	0.0321397	ONE58	Pleural Mesothelioma	Pleura	Pleural Mesothelioma	8.54457	Other
ACH-001993	-0.017279	NALM16	B-Cell Acute Lymphoblastic Leukemia	Lymphoid	B-Cell Acute Lymphoblastic Leukemia	8.58463	Other
ACH-001997	-0.0218837	MGHAOVC1	Ampullary Carcinoma	Ampulla of Vater	Ampullary Carcinoma	8.07064	Other
ACH-001999	0.15494	9505BIK	Pancreatic Adenocarcinoma	Pancreas	Pancreatic Adenocarcinoma	8.10602	Other
ACH-002001	-0.227259	A375SKINCJ1	Melanoma	Skin	Melanoma	7.48516	Other
ACH-002002	-0.00805998	A375SKINCJ2	Melanoma	Skin	Melanoma	7.85253	Other
ACH-002003	-0.162749	A375SKINCJ3	Melanoma	Skin	Melanoma	7.59217	Other
ACH-002004	-0.136535	UACC62SKINCJ1	Melanoma	Skin	Melanoma	8.14546	Other
ACH-002005	0.163777	SKMEL19	Melanoma	Skin	Melanoma	7.80092	Other
ACH-002014	-0.188848	MEL270	Ocular Melanoma	Eye	Ocular Melanoma	9.61946	Other
ACH-002015	0.0373793	MEL285	Ocular Melanoma	Eye	Ocular Melanoma	8.76154	Other
ACH-002016	0.181748	MEL290	Ocular Melanoma	Eye	Ocular Melanoma	9.17898	Other
ACH-002018	0.125733	OMM25	Ocular Melanoma	Eye	Ocular Melanoma	9.31111	Other
ACH-002019	0.0410081	HOKUG	Glassy Cell Carcinoma of the Cervix	Cervix	Glassy Cell Carcinoma of the Cervix	7.96586	Other
ACH-002020	0.0558456	SKGIIIA	Cervical Squamous Cell Carcinoma	Cervix	Cervical Squamous Cell Carcinoma	8.23948	Other
ACH-002021	-0.00187066	T3M3	Gestational Trophoblastic Disease	Uterus	Gestational Trophoblastic Disease	7.37088	Other
ACH-002023	-0.0115744	TGBC18TKB	Ampullary Carcinoma	Ampulla of Vater	Ampullary Carcinoma	7.28463	Other
ACH-002024	-0.0781265	ECC4	Colorectal Adenocarcinoma	Bowel	Colorectal Adenocarcinoma	7.63255	Other
ACH-002025	0.033463	TT1TKB	Colorectal Adenocarcinoma	Bowel	Colorectal Adenocarcinoma	8.01019	Other
ACH-002026	0.036346	HHUA	Endometrial Carcinoma	Uterus	Endometrial Carcinoma	8.50682	Other
ACH-002027	-0.00137772	HOUAI	Endometrial Carcinoma	Uterus	Endometrial Carcinoma	9.73587	Other
ACH-002029	0.0637975	SAS	Head and Neck Squamous Cell Carcinoma	Head and Neck	Head and Neck Squamous Cell Carcinoma	7.67479	Other
ACH-002030	-0.0185055	SA3	Head and Neck Squamous Cell Carcinoma	Head and Neck	Head and Neck Squamous Cell Carcinoma		Other
ACH-002033	0.0168294	HMMME	Pleural Mesothelioma	Pleura	Pleural Mesothelioma	8.80849	Other
ACH-002035	0.0437858	LCAM1	Non-Small Cell Lung Cancer	Lung	Non-Small Cell Lung Cancer	8.15497	Other
ACH-002039	0.0989742	PK8	Pancreatic Adenocarcinoma	Pancreas	Pancreatic Adenocarcinoma	8.06406	Other
ACH-002040	0.0388422	HMVII	Mucosal Melanoma of the Vulva/Vagina	Vulva/Vagina	Mucosal Melanoma of the Vulva/Vagina	7.54536	Other
ACH-002041	0.0183701	HOTHC	Anaplastic Thyroid Cancer	Thyroid	Anaplastic Thyroid Cancer	9.28249	Other
ACH-002042	0.0852541	T3M5	Head and Neck Squamous Cell Carcinoma	Head and Neck	Head and Neck Squamous Cell Carcinoma	7.98462	Other
ACH-002043	-0.015309	CA922	Head and Neck Squamous Cell Carcinoma	Head and Neck	Head and Neck Squamous Cell Carcinoma	7.62981	Other
ACH-002044	-0.115982	HSQ89	Head and Neck Squamous Cell Carcinoma	Head and Neck	Head and Neck Squamous Cell Carcinoma	8.10651	Other
ACH-002045	0.0317792	HO1U1	Head and Neck Squamous Cell Carcinoma	Head and Neck	Head and Neck Squamous Cell Carcinoma	8.75102	Other
ACH-002046	0.0490631	HTMMT	Endometrial Carcinoma	Uterus	Endometrial Carcinoma	8.89378	Other
ACH-002048	0.0282555	RMSYM	Rhabdomyosarcoma	Soft Tissue	Rhabdomyosarcoma	7.59056	Other
ACH-002051	-0.0397116	LU134A	Lung Neuroendocrine Tumor	Lung	Lung Neuroendocrine Tumor	6.92659	Other
ACH-002052	0.0195504	LU139	Lung Neuroendocrine Tumor	Lung	Lung Neuroendocrine Tumor	6.81468	Other
ACH-002055	-0.845169	TL1	Mature B-Cell Neoplasms	Lymphoid	Mature B-Cell Neoplasms	8.98026	Other
ACH-002059	0.000886617	P30OHK	B-Cell Acute Lymphoblastic Leukemia	Lymphoid	B-Cell Acute Lymphoblastic Leukemia	8.72589	Other
ACH-002060	-0.134608	MY	Acute Leukemias of Ambiguous Lineage	Myeloid	Acute Leukemias of Ambiguous Lineage	7.70024	Other
ACH-002061	0.0815167	P2URK562	Myeloproliferative Neoplasms	Myeloid	Myeloproliferative Neoplasms	7.31812	Other
ACH-002062	-0.316346	SLVL	Mature B-Cell Neoplasms	Lymphoid	Mature B-Cell Neoplasms	6.48	Other
ACH-002066	0.0780917	HSSCH2	Nerve Sheath Tumor	Peripheral Nervous System	Nerve Sheath Tumor	8.15969	Other
ACH-002067	0.10189	NOS1	Osteosarcoma	Bone	Osteosarcoma	7.95524	Other
ACH-002069	0.166831	HSOS1	Osteosarcoma	Bone	Osteosarcoma	8.44887	Other
ACH-002070	-0.0020337	HKBMM	Meningothelial Tumor	CNS/Brain	Meningothelial Tumor	8.9827	Other
ACH-002077	-0.0688446	LU165	Lung Neuroendocrine Tumor	Lung	Lung Neuroendocrine Tumor	7.80498	Other
ACH-002080	-0.046497	TN2	Neuroblastoma	Peripheral Nervous System	Neuroblastoma	6.93347	Other
ACH-002083	0.0981797	NB69	Neuroblastoma	Peripheral Nervous System	Neuroblastoma		Other
ACH-002084	0.186871	MMAC	Melanoma	Skin	Melanoma	9.75987	Other
ACH-002105	-0.0178122	ES4	Ewing Sarcoma	Bone	Ewing Sarcoma		Other
ACH-002106	-0.08668	ES5	Ewing Sarcoma	Bone	Ewing Sarcoma		Other
ACH-002109	0.00733528	ES8	Ewing Sarcoma	Bone	Ewing Sarcoma		Other
ACH-002110	-0.0146443	EW1	Ewing Sarcoma	Bone	Ewing Sarcoma		Other
ACH-002114	-0.00841936	EW16	Ewing Sarcoma	Bone	Ewing Sarcoma		Other
ACH-002116	0.104773	EW22	Ewing Sarcoma	Bone	Ewing Sarcoma		Other
ACH-002119	-0.086502	EW7	Ewing Sarcoma	Bone	Ewing Sarcoma		Other
ACH-002140	-0.00906686	HEY	Ovarian Epithelial Tumor	Ovary/Fallopian Tube	Ovarian Epithelial Tumor		Other
ACH-002141	-0.0140132	HSC39	Esophagogastric Adenocarcinoma	Esophagus/Stomach	Esophagogastric Adenocarcinoma		Other
ACH-002142	0.00573574	HUO3N1	Osteosarcoma	Bone	Osteosarcoma	10.4962	Other
ACH-002143	0.0530422	ISTMEL1	Melanoma	Skin	Melanoma		Other
ACH-002150	0.000839188	LB1047RCC	Renal Cell Carcinoma	Kidney	Renal Cell Carcinoma		Other
ACH-002156	0.100203	LC1SQ	Non-Small Cell Lung Cancer	Lung	Non-Small Cell Lung Cancer		Other
ACH-002160	-0.243475	MCIXC	Ewing Sarcoma	Bone	Ewing Sarcoma		Other
ACH-002161	0.073813	MKN28	Esophagogastric Adenocarcinoma	Esophagus/Stomach	Esophagogastric Adenocarcinoma		Other
ACH-002179	0.0472749	OCUBM	Invasive Breast Carcinoma	Breast	Invasive Breast Carcinoma		Other
ACH-002181	-0.0364936	OVCA420	Ovarian Epithelial Tumor	Ovary/Fallopian Tube	Ovarian Epithelial Tumor		Other
ACH-002183	0.108831	OVMIU	Ovarian Epithelial Tumor	Ovary/Fallopian Tube	Ovarian Epithelial Tumor		Other
ACH-002186	-0.0403898	PL4	Pancreatic Adenocarcinoma	Pancreas	Pancreatic Adenocarcinoma		Other
ACH-002189	0.046092	RCCFG2	Renal Cell Carcinoma	Kidney	Renal Cell Carcinoma		Other
ACH-002198	0.0294144	SCH	Extra Gonadal Germ Cell Tumor	Other	Extra Gonadal Germ Cell Tumor		Other
ACH-002202	0.146199	TMK1	Esophagogastric Adenocarcinoma	Esophagus/Stomach	Esophagogastric Adenocarcinoma		Other
ACH-002210	-0.199817	ARH77	Non-Cancerous	Myeloid	Non-Cancerous		Other
ACH-002212	0.173239	BB30HNC	Head and Neck Squamous Cell Carcinoma	Head and Neck	Head and Neck Squamous Cell Carcinoma		Other
ACH-002214	0.0462929	BC1	Mature B-Cell Neoplasms	Lymphoid	Mature B-Cell Neoplasms	7.77072	Other
ACH-002215	-0.0963338	BC3	Mature B-Cell Neoplasms	Lymphoid	Mature B-Cell Neoplasms	6.98023	Other
ACH-002228	0.133714	D423MG	Diffuse Glioma	CNS/Brain	Diffuse Glioma		Other
ACH-002229	0.189216	D502MG	Diffuse Glioma	CNS/Brain	Diffuse Glioma		Other
ACH-002230	-0.0668298	D542MG	Diffuse Glioma	CNS/Brain	Diffuse Glioma		Other
ACH-002233	-0.0359465	DIFI	Colorectal Adenocarcinoma	Bowel	Colorectal Adenocarcinoma		Other
ACH-002234	0.00334204	DOK	Head and Neck Carcinoma, Other	Head and Neck	Head and Neck Carcinoma, Other		Other
ACH-002239	0.310999	H3118	Salivary Carcinoma	Head and Neck	Salivary Carcinoma		Other
ACH-002243	0.0848631	HCE4	Esophageal Squamous Cell Carcinoma	Esophagus/Stomach	Esophageal Squamous Cell Carcinoma		Other
ACH-002247	-0.0673883	IM9	Non-Cancerous	Myeloid	Non-Cancerous		Other
ACH-002249	0.0376511	JHU011	Head and Neck Squamous Cell Carcinoma	Head and Neck	Head and Neck Squamous Cell Carcinoma		Other
ACH-002250	0.0959031	JHU022	Head and Neck Squamous Cell Carcinoma	Head and Neck	Head and Neck Squamous Cell Carcinoma		Other
ACH-002251	0.0566001	JHU029	Head and Neck Squamous Cell Carcinoma	Head and Neck	Head and Neck Squamous Cell Carcinoma		Other
ACH-002257	-0.00867707	KINGS1	Diffuse Glioma	CNS/Brain	Diffuse Glioma		Other
ACH-002261	0.0454112	KPNYS	Neuroblastoma	Peripheral Nervous System	Neuroblastoma		Other
ACH-002263	0.112528	KYSE220	Esophageal Squamous Cell Carcinoma	Esophagus/Stomach	Esophageal Squamous Cell Carcinoma		Other
ACH-002265	0.160759	LB771HNC	Head and Neck Squamous Cell Carcinoma	Head and Neck	Head and Neck Squamous Cell Carcinoma		Other
ACH-002269	0.176015	LNZTA3WT4	Diffuse Glioma	CNS/Brain	Diffuse Glioma		Other
ACH-002278	-0.197307	NB10	Neuroblastoma	Peripheral Nervous System	Neuroblastoma		Other
ACH-002280	0.338195	NB13	Neuroblastoma	Peripheral Nervous System	Neuroblastoma		Other
ACH-002282	0.017517	NB17	Neuroblastoma	Peripheral Nervous System	Neuroblastoma		Other
ACH-002283	-0.0356704	NB5	Neuroblastoma	Peripheral Nervous System	Neuroblastoma	8.33063	Other
ACH-002284	-0.0105107	NB6	Neuroblastoma	Peripheral Nervous System	Neuroblastoma		Other
ACH-002285	-0.109569	NB7	Neuroblastoma	Peripheral Nervous System	Neuroblastoma		Other
ACH-002291	-0.0438544	NTERA2CLD1	Non-Seminomatous Germ Cell Tumor	Testis	Non-Seminomatous Germ Cell Tumor	7.33079	Other
ACH-002294	-0.0626026	PCI15A	Head and Neck Squamous Cell Carcinoma	Head and Neck	Head and Neck Squamous Cell Carcinoma		Other
ACH-002295	-0.0111278	PCI30	Head and Neck Squamous Cell Carcinoma	Head and Neck	Head and Neck Squamous Cell Carcinoma		Other
ACH-002296	0.0718203	PCI38	Head and Neck Squamous Cell Carcinoma	Head and Neck	Head and Neck Squamous Cell Carcinoma		Other
ACH-002297	0.00749517	PCI4B	Head and Neck Squamous Cell Carcinoma	Head and Neck	Head and Neck Squamous Cell Carcinoma		Other
ACH-002298	0.185173	PCI6A	Head and Neck Squamous Cell Carcinoma	Head and Neck	Head and Neck Squamous Cell Carcinoma		Other
ACH-002304	0.0866399	SKMG1	Diffuse Glioma	CNS/Brain	Diffuse Glioma		Other
ACH-002305	0.172192	SKN3	Head and Neck Squamous Cell Carcinoma	Head and Neck	Head and Neck Squamous Cell Carcinoma		Other
ACH-002399	0.061466	21NT	Invasive Breast Carcinoma	Breast	Invasive Breast Carcinoma	7.85855	Other
ACH-002400	-0.00147875	21MT1	Invasive Breast Carcinoma	Breast	Invasive Breast Carcinoma		Other
ACH-002401	0.00264361	21MT2	Invasive Breast Carcinoma	Breast	Invasive Breast Carcinoma	7.72421	Other
ACH-002446	0.0635221	CCLFUPGI0005T	Esophagogastric Adenocarcinoma	Esophagus/Stomach	Esophagogastric Adenocarcinoma	7.03667	Other
ACH-002458	0.0815146	HT144SKINFV1	Melanoma	Skin	Melanoma	8.57127	Other
ACH-002460	0.0598171	HT144SKINFV2	Melanoma	Skin	Melanoma	8.95625	Other
ACH-002461	0.0241473	RVH421SKINFV1	Melanoma	Skin	Melanoma	9.21849	Other
ACH-002462	0.0776241	RPE1SS48	Non-Cancerous	Eye	Non-Cancerous	8.87997	Other
ACH-002463	0.093527	RPE1SS77	Non-Cancerous	Eye	Non-Cancerous	9.40139	Other
ACH-002464	0.0565026	RPE1SS6	Non-Cancerous	Eye	Non-Cancerous	9.02478	Other
ACH-002465	-0.0685521	RPE1SS119	Non-Cancerous	Eye	Non-Cancerous	9.44388	Other
ACH-002467	-0.0237643	RPE1SS51	Non-Cancerous	Eye	Non-Cancerous	9.02602	Other
ACH-002470	-0.0818673	OS186	Osteosarcoma	Bone	Osteosarcoma	6.84698	Other
ACH-002471	0.102338	OS052	Osteosarcoma	Bone	Osteosarcoma	7.41451	Other
ACH-002475	0.205922	HAP1	Myeloproliferative Neoplasms	Myeloid	Myeloproliferative Neoplasms	6.86782	Other
ACH-002478	-0.103419	BC2	Mature B-Cell Neoplasms	Lymphoid	Mature B-Cell Neoplasms	0.523847	Other
ACH-002485	-0.267807	MAVER1	Mature B-Cell Neoplasms	Lymphoid	Mature B-Cell Neoplasms	8.40501	Other
ACH-002486	-0.0513011	MESOV	Ovarian Epithelial Tumor	Ovary/Fallopian Tube	Ovarian Epithelial Tumor	8.12204	Other
ACH-002490	0.197002	NCIH1882	Lung Neuroendocrine Tumor	Lung	Lung Neuroendocrine Tumor	7.98071	Other
ACH-002499	0.0370744	UACC3199	Invasive Breast Carcinoma	Breast	Invasive Breast Carcinoma	8.06159	Other
ACH-002500	-0.503952	Z138	Mature B-Cell Neoplasms	Lymphoid	Mature B-Cell Neoplasms	8.22607	Other
ACH-002508	0.0436802	WM3211	Melanoma	Skin	Melanoma	8.18431	Other
ACH-002510	-0.145794	M040416	Melanoma	Skin	Melanoma	9.7785	Other
ACH-002511	-0.133492	M104325	Melanoma	Skin	Melanoma	8.90576	Other
ACH-002512	0.0910003	MM160113	Melanoma	Skin	Melanoma	9.0072	Other
ACH-002522	-0.124137	SNU2292	Non-Small Cell Lung Cancer	Lung	Non-Small Cell Lung Cancer	8.64805	Other
ACH-002523	-0.0546912	SNU739	Hepatocellular Carcinoma	Liver	Hepatocellular Carcinoma	8.76747	Other
ACH-002524	0.0173706	SNU251	Ovarian Epithelial Tumor	Ovary/Fallopian Tube	Ovarian Epithelial Tumor	7.67706	Other
ACH-002526	0.0134018	SNU1327	Non-Small Cell Lung Cancer	Lung	Non-Small Cell Lung Cancer	7.71634	Other
ACH-002528	0.00546793	SNU267	Renal Cell Carcinoma	Kidney	Renal Cell Carcinoma	9.35229	Other
ACH-002530	-0.252166	SNU977	Colorectal Adenocarcinoma	Bowel	Colorectal Adenocarcinoma		Other
ACH-002531	-0.0309895	SNU2535	Non-Small Cell Lung Cancer	Lung	Non-Small Cell Lung Cancer	8.55602	Other
ACH-002533	0.0663845	SNU482	Renal Cell Carcinoma	Kidney	Renal Cell Carcinoma	8.26065	Other
ACH-002535	0.0278396	SNU254	Colorectal Adenocarcinoma	Bowel	Colorectal Adenocarcinoma	8.61418	Other
ACH-002538	0.121348	SNU1235	Colorectal Adenocarcinoma	Bowel	Colorectal Adenocarcinoma	7.49712	Other
ACH-002544	0.0756134	SNU1750	Esophagogastric Adenocarcinoma	Esophagus/Stomach	Esophagogastric Adenocarcinoma	8.15823	Other
ACH-002647	-0.0740078	CCC5	Intraductal Papillary Neoplasm of the Bile Duct	Biliary Tract	Intraductal Papillary Neoplasm of the Bile Duct	7.58349	Other
ACH-002650	0.138751	ETCC016	Non-Small Cell Lung Cancer	Lung	Non-Small Cell Lung Cancer	8.09824	Other
ACH-002654	-0.0521651	JVE015	Colorectal Adenocarcinoma	Bowel	Colorectal Adenocarcinoma	7.83778	Other
ACH-002659	-0.0198972	JVE127	Colorectal Adenocarcinoma	Bowel	Colorectal Adenocarcinoma	7.62575	Other
ACH-002660	-0.12931	JVE187	Colorectal Adenocarcinoma	Bowel	Colorectal Adenocarcinoma	8.07358	Other
ACH-002662	-0.174006	JVE207	Colorectal Adenocarcinoma	Bowel	Colorectal Adenocarcinoma	7.44489	Other
ACH-002664	0.0710196	JVE253	Colorectal Adenocarcinoma	Bowel	Colorectal Adenocarcinoma	8.71171	Other
ACH-002669	0.0291081	KP363T	Colorectal Adenocarcinoma	Bowel	Colorectal Adenocarcinoma	8.0842	Other
ACH-002672	-0.0457676	MAPACHS77	Pancreatic Adenocarcinoma	Pancreas	Pancreatic Adenocarcinoma	0.262213	Other
ACH-002677	-0.65557	U2946	Mature B-Cell Neoplasms	Lymphoid	Mature B-Cell Neoplasms	7.49081	Other
ACH-002678	-0.212946	WILL1	Mature B-Cell Neoplasms	Lymphoid	Mature B-Cell Neoplasms	8.97912	Other
ACH-002680	0.0825957	170MGBA	Diffuse Glioma	CNS/Brain	Diffuse Glioma	10.1462	Other
ACH-002681	0.00564804	538MGBA	Diffuse Glioma	CNS/Brain	Diffuse Glioma	9.49426	Other
ACH-002687	-0.0210668	WM3772F	Ocular Melanoma	Eye	Ocular Melanoma	10.0009	Other
ACH-002688	-0.316172	OS457	Osteosarcoma	Bone	Osteosarcoma	8.42787	Other
ACH-002690	0.022272	OS526	Osteosarcoma	Bone	Osteosarcoma	9.01853	Other
ACH-002693	-0.0805203	S462	Nerve Sheath Tumor	Peripheral Nervous System	Nerve Sheath Tumor	7.47396	Other
ACH-002705	0.0413625	IS076P	Esophagogastric Adenocarcinoma	Esophagus/Stomach	Esophagogastric Adenocarcinoma	8.13922	Other
ACH-002706	0.112143	IS076A	Esophagogastric Adenocarcinoma	Esophagus/Stomach	Esophagogastric Adenocarcinoma	8.22904	Other
ACH-002708	0.0359443	DL221	Liposarcoma	Soft Tissue	Liposarcoma	9.3994	Other
ACH-002709	-0.0148199	CMS	Acute Myeloid Leukemia	Myeloid	Acute Myeloid Leukemia		Other
ACH-002710	0.0144787	MPNST724	Nerve Sheath Tumor	Peripheral Nervous System	Nerve Sheath Tumor	8.70672	Other
ACH-002711	-0.14877	UMHACC2A	Salivary Carcinoma	Head and Neck	Salivary Carcinoma	9.26642	Other
ACH-002778	0.00661549	NCCOS1X2C1	Osteosarcoma	Bone	Osteosarcoma	7.45902	Other
ACH-002780	0.157374	NCCES1C1	Ewing Sarcoma	Bone	Ewing Sarcoma	7.39646	Other
ACH-002782	0.0552756	NCCUPS1C1	Undifferentiated Pleomorphic Sarcoma/Malignant Fibrous Histiocytoma/High-Grade Spindle Cell Sarcoma	Soft Tissue	Undifferentiated Pleomorphic Sarcoma/Malignant Fibrous Histiocytoma/High-Grade Spindle Cell Sarcoma	8.86241	Other
ACH-002784	-0.00144175	NCCUPS2C1	Undifferentiated Pleomorphic Sarcoma/Malignant Fibrous Histiocytoma/High-Grade Spindle Cell Sarcoma	Soft Tissue	Undifferentiated Pleomorphic Sarcoma/Malignant Fibrous Histiocytoma/High-Grade Spindle Cell Sarcoma	8.48778	Other
ACH-002785	0.0826625	NCCLMS1C1	Leiomyosarcoma	Soft Tissue	Leiomyosarcoma	8.36441	Other
ACH-002792	0.189921	NCCCCS1BC1	Clear Cell Sarcoma	Soft Tissue	Clear Cell Sarcoma	7.95858	Other
ACH-002799	-0.0674967	NCCMPNST1C1	Nerve Sheath Tumor	Peripheral Nervous System	Nerve Sheath Tumor	7.77205	Other
ACH-002800	0.18379	NCCMPNST2C1	Nerve Sheath Tumor	Peripheral Nervous System	Nerve Sheath Tumor	7.58657	Other
ACH-002801	0.0224048	NCCMPNST3C1	Nerve Sheath Tumor	Peripheral Nervous System	Nerve Sheath Tumor	9.23294	Other
ACH-002806	0.0302283	TB096	Diffuse Glioma	CNS/Brain	Diffuse Glioma	8.92073	Other
ACH-002834	0.0870878	OS384	Osteosarcoma	Bone	Osteosarcoma	8.92644	Other
ACH-002847	0.0724988	YUHOIN	Melanoma	Skin	Melanoma	8.80754	Other
ACH-002922	-0.0150493	SKNMM	Neuroblastoma	Peripheral Nervous System	Neuroblastoma	7.7928	Other
ACH-002925	0.0326921	UPMM3	Ocular Melanoma	Eye	Ocular Melanoma	9.83985	Other
ACH-002926	0.00456799	UPMD1	Ocular Melanoma	Eye	Ocular Melanoma	9.72378	Other
ACH-002928	0.0257617	MM100511	Melanoma	Skin	Melanoma	8.53859	Other
ACH-003012	-0.0819849	A549CRAFKD	Non-Small Cell Lung Cancer	Lung	Non-Small Cell Lung Cancer	8.01762	Other
ACH-003176	0.11596	NRHGCT1	Osteosarcoma	Bone	Osteosarcoma	8.25258	Other
ACH-003177	-0.0593615	NRHUPS1	Undifferentiated Pleomorphic Sarcoma/Malignant Fibrous Histiocytoma/High-Grade Spindle Cell Sarcoma	Soft Tissue	Undifferentiated Pleomorphic Sarcoma/Malignant Fibrous Histiocytoma/High-Grade Spindle Cell Sarcoma	7.98266	Other
ACH-003180	-0.0232851	NRHUPS2	Undifferentiated Pleomorphic Sarcoma/Malignant Fibrous Histiocytoma/High-Grade Spindle Cell Sarcoma	Soft Tissue	Undifferentiated Pleomorphic Sarcoma/Malignant Fibrous Histiocytoma/High-Grade Spindle Cell Sarcoma	7.73641	Other
ACH-003184	-0.00937729	NRHLMS2	Leiomyosarcoma	Soft Tissue	Leiomyosarcoma	8.16815	Other
ACH-003191	-0.0251419	NRHGCT2	Giant Cell Tumor of Bone	Bone	Giant Cell Tumor of Bone	7.56223	Other
